# Supplementary material for: Integrating metabolite and transcriptome analysis revealed the different mechanisms of characteristic compound biosynthesis and transcriptional regulation in tea flowers
Source: Front Plant Sci. 2022 Sep 29;13:1016692. doi: 10.3389/fpls.2022.1016692 (PMC9557745; doi:10.3389/fpls.2022.1016692)
Supplement: Supplementary Table 1 — Metabolites identified by nontarget metabolic analysis in tea flowers and leaves. [file Table_1.xlsx]

## Sheet: Table S1
#ID	name	flower1	flower6	flower5	flower4	flower3	flower2	leaf1	leaf2	leaf3	leaf4	leaf5	leaf6	A_vs_B_log2FC	A_vs_B_Pvalue	A_vs_B_VIP	A_vs_B_(FC_1_Pvalue_0.05_VIP_1)_regulated	KEGG_annotation	KEGG_pathway_annotation	LM_ID	NAME	SYSTEMATIC_NAME	SYNONYMS	CATEGORY(lipidmaps)	MAIN_CLASS(lipidmaps)	SUB_CLASS(lipidmaps)	HMDB_ID	kingdom(HMDB)	super_class(HMDB)	HMDB_taxonomy	sub_class(HMDB)	pubchem_compound_id(HMDB)	cas_registry_number(HMDB)
neg_1000	Raffinose	1409.05	1533.04	1615.86	1619.9	1653.25	1727.39	740.031	693.536	729.09	745.917	727.911	740.728	-1.12677	4.48548e-06	1.03308	down	C00492	ABC transporters(ko02010);;Metabolic pathways(ko01100);;Galactose metabolism(ko00052)	--	--	--	--	--	--	--	HMDB0003213	Organic compounds	Organic oxygen compounds	Organooxygen compounds	Carbohydrates and carbohydrate conjugates	439242	512-69-6
neg_1001	Maltotriose	1743.47	1862.31	1954.34	1848.6	1859.08	2051.79	519.501	525.897	540.304	552.434	555.182	548.521	-1.80394	4.18947e-07	1.04179	down	C01835	ABC transporters(ko02010)	--	--	--	--	--	--	--	HMDB0038852	Organic compounds	Organic oxygen compounds	Organooxygen compounds	Carbohydrates and carbohydrate conjugates	871	6118-87-2
neg_10015	Leukotriene F4	1.94665	4.68707	9.22742	3.11413	2.68679	7.54146	2323.98	2438.84	2434.13	2306.59	2313.18	2299.81	8.91703	3.3842e-09	1.04628	up	C06462	Arachidonic acid metabolism(ko00590);;Metabolic pathways(ko01100)	LMFA03020076	leukotriene F4	L-gamma-glutamyl-S-{(1R,2E,4E,6Z,9Z)-1-[(1S)-4-carboxy-1-hydroxybutyl]pentadeca-2,4,6,9-tetraen-1-yl}-L-cysteine	5(S)-Hydroxy-6(R)-S-gamma-glutamylcysteine-7,9-trans-11,14-cis-eicosatetraenoic acid;Leukotriene F-4	Fatty Acyls [FA]	Eicosanoids [FA03]	Leukotrienes [FA0302]	--	--	--	--	--	--	--
neg_1002	3,4,5-Trimethoxycinnamic acid	1292.6	1446.55	1505.95	1461.7	1472.35	1573.02	950.19	899.123	958.053	960.897	928.299	938.5	-0.635209	1.86719e-05	1.01904	down	--	--	--	--	--	--	--	--	--	HMDB0002511	Organic compounds	Phenylpropanoids and polyketides	Cinnamic acids and derivatives	Hydroxycinnamic acids and derivatives	735755	90-50-6
neg_10044	Fusidic acid	303.989	332.408	358.423	330.613	350.901	356.787	1766.88	1800.81	1878.66	1858.7	1841.89	1860.21	2.43667	6.56124e-12	1.04606	up	--	--	--	--	--	--	--	--	--	HMDB0015570	Organic compounds	Lipids and lipid-like molecules	Steroids and steroid derivatives	Steroid esters	3000226	6990-06-03
neg_10217	MADECASSIC ACID	4.21847e-07	4.21847e-07	4.21847e-07	4.21847e-07	4.21847e-07	6.90791	2308.64	2333.87	2237.85	2433.59	2402.8	2296.62	10.9863	5.73755e-09	1.04619	up	--	--	--	--	--	--	--	--	--	HMDB0036670	Organic compounds	Lipids and lipid-like molecules	Prenol lipids	Triterpenoids	258809	18449-41-7
neg_10241	9(S)-HODE	736.977	818.6	888.193	788.823	869.186	911.197	1424.68	1253.14	1444.03	1419.77	1263.91	1252.6	0.684777	2.1473e-06	1.00388	up	C14767	Linoleic acid metabolism(ko00591)	--	--	--	--	--	--	--	HMDB0004670	Organic compounds	Lipids and lipid-like molecules	Fatty Acyls	Lineolic acids and derivatives	5312830	73543-67-6
neg_10251	2-hydroxyhexadecanoic acid	1230.75	1313.61	1424.15	1370.93	1451.11	1528.49	673.273	596.341	581.197	725.776	608.036	566.948	-1.14892	3.14391e-07	1.02557	down	--	--	--	--	--	--	--	--	--	HMDB0031057	Organic compounds	Lipids and lipid-like molecules	Fatty Acyls	Fatty acids and conjugates	12575964	16452-52-1
neg_1069	D-(+)-Mannose	1146.32	1267.93	1335.24	1312.35	1302.95	1375.41	916.602	881.177	937.507	918.628	899.758	897.302	-0.505857	4.06202e-05	1.01004	down	--	--	--	--	--	--	--	--	--	--	--	--	--	--	--	--
neg_1119	Gluconolactone	527.12	533.127	577.158	614.093	656.465	666.149	1614.56	1571.42	1669.12	1323.16	1180.52	1389.13	1.29135	4.33148e-05	1.00243	up	C00198	Carbon metabolism(ko01200);;Metabolic pathways(ko01100);;Biosynthesis of secondary metabolites(ko01110);;Pentose phosphate pathway(ko00030)	--	--	--	--	--	--	--	--	--	--	--	--	--	--
neg_1146	Hydroxyacetone	479.252	564.504	597.443	634.125	710.493	624.926	1197.15	1233.71	1448.02	1380.04	1567.36	1449.23	1.19655	3.06104e-06	1.01172	up	C05235	Metabolic pathways(ko01100);;Propanoate metabolism(ko00640)	--	--	--	--	--	--	--	HMDB0006961	Organic compounds	Organic oxygen compounds	Organooxygen compounds	Carbonyl compounds	8299	116-09-6
neg_1173	2'-O-methylinosine	333.994	388.242	385.188	382.887	386.999	370.455	1497.94	1534.08	1453.38	1520.54	1519.01	1467.62	2.00024	3.04877e-13	1.04595	up	--	--	--	--	--	--	--	--	--	--	--	--	--	--	--	--
neg_1182	Maleic acid	839.625	921.555	965.918	937.23	940.065	937.461	1106.53	1104.62	1091.49	1103.61	1095.6	1082.48	0.248671	0.000130914	0.99315	unchanged	C01384	Nicotinate and nicotinamide metabolism(ko00760);;Metabolic pathways(ko01100);;Butanoate metabolism(ko00650);;Tyrosine metabolism(ko00350)	--	--	--	--	--	--	--	--	--	--	--	--	--	--
neg_1254	6''-O-Malonylglycitin	484.603	487.196	507.314	514.147	527.897	519.342	1270.94	1395.32	1248.54	1326.27	1251.59	1164.37	1.33248	9.91117e-07	1.03766	up	C16197	Isoflavonoid biosynthesis(ko00943)	--	--	--	--	--	--	--	HMDB0039323	Organic compounds	Phenylpropanoids and polyketides	Isoflavonoids	Isoflavonoid O-glycosides	23724657	137705-39-6
neg_1261	3-methyl pyruvic acid	1029.87	1183.3	1210.78	1243.61	1278.73	1193.53	1111.51	1121.77	1125.85	1017.9	1057.48	1089.33	-0.130167	0.0328708	0.670604	unchanged	C00109	Cysteine and methionine metabolism(ko00270);;Biosynthesis of amino acids(ko01230);;Valine, leucine and isoleucine biosynthesis(ko00290);;Glycine, serine and threonine metabolism(ko00260);;Biosynthesis of secondary metabolites(ko01110);;Metabolic pathways(ko01100);;C5-Branched dibasic acid metabolism(ko00660);;Propanoate metabolism(ko00640);;2-Oxocarboxylic acid metabolism(ko01210)	LMFA01060002	3-methyl pyruvic acid	2-oxo-butanoic acid	-	Fatty Acyls [FA]	Fatty Acids and Conjugates [FA01]	Oxo fatty acids [FA0106]	HMDB0000005	Organic compounds	Organic acids and derivatives	Keto acids and derivatives	Short-chain keto acids and derivatives	58	600-18-0
neg_1302	2-METHYLMALEATE	676.138	755.489	776.149	752.457	710.227	740.284	1102.84	1082.31	1112.86	1152.39	1147.62	1150.3	0.613506	2.98589e-09	1.03445	up	C02226	Valine, leucine and isoleucine biosynthesis(ko00290);;2-Oxocarboxylic acid metabolism(ko01210);;C5-Branched dibasic acid metabolism(ko00660);;Metabolic pathways(ko01100)	--	--	--	--	--	--	--	HMDB0000634	Organic compounds	Lipids and lipid-like molecules	Fatty Acyls	Fatty acids and conjugates	643798	498-23-7
neg_1393	Purine (6CI,8CI)	325.831	343.49	358.008	370.068	323.866	428.476	1449.94	1424.91	1659.44	1573.23	1595.02	1760.92	2.13821	5.6759e-07	1.03666	up	--	--	--	--	--	--	--	--	--	--	--	--	--	--	--	--
neg_1409	D-(+)-Malic acid	697.221	673.032	786.468	709.901	775.909	631.847	1503.93	1540.52	1463.27	1312.72	1324.84	1358.59	0.992405	2.62009e-07	1.02442	up	C00497	Metabolic pathways(ko01100);;Butanoate metabolism(ko00650)	--	--	--	--	--	--	--	HMDB0031518	Organic compounds	Organic acids and derivatives	Hydroxy acids and derivatives	Beta hydroxy acids and derivatives	92824	636-61-3
neg_1410	Aconitic acid	656.47	753.445	744.293	737.832	762.145	717.911	1341.44	1408.11	1390.54	1302.42	1297.99	1299.48	0.878866	8.37401e-10	1.03783	up	C00417	2-Oxocarboxylic acid metabolism(ko01210);;Metabolic pathways(ko01100);;Glyoxylate and dicarboxylate metabolism(ko00630);;C5-Branched dibasic acid metabolism(ko00660);;Citrate cycle (TCA cycle)(ko00020);;Biosynthesis of secondary metabolites(ko01110)	--	--	--	--	--	--	--	HMDB0000958	Organic compounds	Organic acids and derivatives	Carboxylic acids and derivatives	Tricarboxylic acids and derivatives	444212	4023-65-8
neg_1438	Trans-4-Hydroxy-L-proline	528.8	640.897	632.894	614.209	581.607	586.165	1710.22	1825.92	1725.28	1628.65	1651.67	1521.79	1.48926	1.22094e-07	1.03792	up	C01157	Metabolic pathways(ko01100);;ABC transporters(ko02010);;Arginine and proline metabolism(ko00330)	--	--	--	--	--	--	--	HMDB0000725	Organic compounds	Organic acids and derivatives	Carboxylic acids and derivatives	Amino acids, peptides, and analogues	5810	51-35-4
neg_1454	3-Dehydroshikimic acid	288.942	283.308	397.146	461.548	434.941	413.492	1568.28	1496.32	1528.51	1336.36	1410.82	1614.26	1.97398	3.84353e-09	1.03522	up	--	--	--	--	--	--	--	--	--	--	--	--	--	--	--	--
neg_1461	Vanillylmandelic acid	394.072	460.301	465.227	470.677	520.112	498.51	1843.56	1732.31	1822.47	1748.25	1796.84	1764.87	1.93065	1.4621e-13	1.04503	up	C05584	Tyrosine metabolism(ko00350);;Metabolic pathways(ko01100)	--	--	--	--	--	--	--	HMDB0133489	Organic compounds	Benzenoids	Phenols	Methoxyphenols	1245	_
neg_1496	L-Alanine	442.897	532.972	538.992	608.075	763.027	608.352	2242.44	2449.29	2280.84	2133.3	1994.06	1946.31	1.90055	1.03086e-07	1.03098	up	C00041	Biosynthesis of amino acids(ko01230);;Cysteine and methionine metabolism(ko00270);;Cyanoamino acid metabolism(ko00460);;Carbon fixation in photosynthetic organisms(ko00710);;Taurine and hypotaurine metabolism(ko00430);;Carbon metabolism(ko01200);;Alanine, aspartate and glutamate metabolism(ko00250);;Biosynthesis of secondary metabolites(ko01110);;Biosynthesis of various secondary metabolites - pa…	--	--	--	--	--	--	--	HMDB0062251	Organic compounds	Organic acids and derivatives	Carboxylic acids and derivatives	Amino acids, peptides, and analogues	602	302-72-7
neg_1514	Chorismic acid	992.25	1138.8	1164.86	1154.54	1051.41	1172.21	578.308	546.271	578.139	609.666	645.558	607.302	-0.904564	9.43145e-07	1.02652	down	C00251	Biosynthesis of various secondary metabolites - part 2(ko00998);;Biosynthesis of amino acids(ko01230);;Biosynthesis of secondary metabolites(ko01110);;Ubiquinone and other terpenoid-quinone biosynthesis(ko00130);;Folate biosynthesis(ko00790);;Metabolic pathways(ko01100);;Phenylalanine, tyrosine and tryptophan biosynthesis(ko00400)	--	--	--	--	--	--	--	HMDB0012199	Organic compounds	Organic acids and derivatives	Carboxylic acids and derivatives	Dicarboxylic acids and derivatives	12039	617-12-9
neg_1524	Kojic Acid	524.934	648.527	623.978	655.091	612.576	631.875	1173.35	1319.67	1215.99	1137.85	1073.33	978.334	0.899941	2.66989e-05	1.0008	up	--	--	--	--	--	--	--	--	--	--	--	--	--	--	--	--
neg_1535	L-Tyrosine	846.588	935.686	930.083	794.194	719.403	870.702	1176.18	1149.71	1060.78	1408.75	1271.33	1261.11	0.523841	0.000160014	0.933909	unchanged	C00082	Betalain biosynthesis(ko00965);;Monobactam biosynthesis(ko00261);;Biosynthesis of various secondary metabolites - part 2(ko00998);;Phenylalanine metabolism(ko00360);;Isoquinoline alkaloid biosynthesis(ko00950);;Thiamine metabolism(ko00730);;Biosynthesis of amino acids(ko01230);;Metabolic pathways(ko01100);;2-Oxocarboxylic acid metabolism(ko01210);;Glucosinolate biosynthesis(ko00966);;Aminoacyl-tR…	--	--	--	--	--	--	--	--	--	--	--	--	--	--
neg_1595	2-Oxoadipic acid	470.617	553.949	558.765	531.526	521.583	527.965	1113.39	1204.79	1113.61	1207.66	1155.62	1141.86	1.13236	1.89805e-10	1.04081	up	C00322	Metabolic pathways(ko01100);;Lysine degradation(ko00310);;2-Oxocarboxylic acid metabolism(ko01210);;Lysine biosynthesis(ko00300);;Biosynthesis of secondary metabolites(ko01110);;Tryptophan metabolism(ko00380);;Tyrosine metabolism(ko00350);;Biosynthesis of amino acids(ko01230)	--	--	--	--	--	--	--	HMDB0000225	Organic compounds	Organic acids and derivatives	Keto acids and derivatives	Medium-chain keto acids and derivatives	71	3184-35-8
neg_1598	PHLORACETOPHENONE	635.662	640.292	726.187	747.484	798.743	758.171	1162.72	1168.5	1213.95	1318.02	1449.39	1266.37	0.81547	4.68138e-06	1.00274	up	--	--	--	--	--	--	--	--	--	HMDB0029644	Organic compounds	Organic oxygen compounds	Organooxygen compounds	Carbonyl compounds	68073	480-66-0
neg_1638	Pinocembrin	125.228	183.371	244.037	222.765	206.483	198.637	1691.61	1611.59	1633.24	1607.54	1551.83	1457.45	3.01657	8.53774e-10	1.04331	up	C09827	Flavonoid biosynthesis(ko00941)	LMPK12140214	Pinocembrin	-	-	Polyketides [PK]	Flavonoids [PK12]	Flavanones [PK1214]	--	--	--	--	--	--	--
neg_1688	Esculetin	35.4826	44.8185	45.8327	48.5499	47.0408	48.6354	1890.92	1774.18	1912.77	1873.63	1938.21	1918.61	5.38636	5.75872e-09	1.04609	up	--	--	--	--	--	--	--	--	--	HMDB0030819	Organic compounds	Phenylpropanoids and polyketides	Coumarins and derivatives	Hydroxycoumarins	5281416	305-01-1
neg_1731	4-HYDROXY-6-METHYLPYRAN-2-ONE	640.412	733.754	732.445	717.832	712.817	725.835	1233.53	1210.49	1205.68	1243.91	1216.82	1203.81	0.778807	7.07365e-09	1.04173	up	--	--	--	--	--	--	--	--	--	--	--	--	--	--	--	--
neg_1758	1-Salicylate glucuronide	340.656	398.072	411.776	405.751	395.329	400.218	1559.34	1573.37	1571.9	1670.66	1679.82	1606.29	2.03846	1.55205e-10	1.04498	up	--	--	--	--	--	--	--	--	--	--	--	--	--	--	--	--
neg_1769	Quinic acid	739.58	828.472	846.72	841.017	810.704	860.483	1134.21	1135.63	1126.92	1140.09	1149.73	1121	0.466439	5.06505e-06	1.02947	up	C00296	Metabolic pathways(ko01100);;Phenylalanine, tyrosine and tryptophan biosynthesis(ko00400)	--	--	--	--	--	--	--	HMDB0042004	Organic compounds	Organoheterocyclic compounds	Quinolines and derivatives	_	7060	91-63-4
neg_1838	Daidzin	170.495	170.679	195.119	196.389	196.426	190.877	1457.24	1443.01	1437.35	1551.69	1556.74	1455.76	2.99062	7.98466e-09	1.04539	up	C10216	Isoflavonoid biosynthesis(ko00943)	LMPK12050013	Daidzin	7-(beta-D-glucopyranosyloxy)-3-(4-hydroxyphenyl)-4H-1-benzopyran-4-one	Daidzein 7-O-glucoside	Polyketides [PK]	Flavonoids [PK12]	Isoflavonoids [PK1205]	HMDB0033991	Organic compounds	Phenylpropanoids and polyketides	Isoflavonoids	Isoflavonoid O-glycosides	107971	552-66-9
neg_1918	Serinyl-Glutamine	119.874	158.047	82.2421	135.567	66.686	74.1022	1349.25	1628.33	1379.91	1416.52	2094.61	1527.84	3.88384	4.2151e-05	1.01663	up	--	--	--	--	--	--	--	--	--	HMDB0029037	Organic compounds	Organic acids and derivatives	Carboxylic acids and derivatives	Amino acids, peptides, and analogues	7016081	94421-66-6
neg_1983	Shikimate	784.278	909.767	879.982	878.703	834.025	865.724	1169.23	1166.32	1158.06	1182.02	1153.46	1105.76	0.428599	4.66928e-07	1.02173	up	C00493	Phenylalanine, tyrosine and tryptophan biosynthesis(ko00400);;Metabolic pathways(ko01100);;Biosynthesis of amino acids(ko01230);;Biosynthesis of secondary metabolites(ko01110)	--	--	--	--	--	--	--	HMDB0003070	Organic compounds	Organic oxygen compounds	Organooxygen compounds	Alcohols and polyols	8742	138-59-0
neg_2035	PG(16:0/0:0)[U]	1320.43	1449.23	1507.72	1444.21	1485.36	1603.81	554.813	547.138	518.663	558.961	543.445	537.236	-1.43428	1.41659e-06	1.03837	down	--	--	--	--	--	--	--	--	--	--	--	--	--	--	--	--
neg_2080	12(13)-EpOME-d	1438.67	1444.58	1717.85	1569.69	1770.87	1884.41	451.819	437.061	404.842	559.816	477.644	379.095	-1.85818	4.19369e-06	1.02482	down	--	--	--	--	--	--	--	--	--	--	--	--	--	--	--	--
neg_2084	Telmisartan	16.6107	6.53077	8.74749	36.1109	4.21847e-07	24.6939	1584.83	1489.79	1582.1	1600.76	1745.39	1642.42	6.70121	4.88688e-08	1.0446	up	--	--	--	--	--	--	--	--	--	--	--	--	--	--	--	--
neg_2093	Acitretin	731.13	793.623	807.344	883.82	1172.26	927.046	1280.49	1184.71	1190.57	1303.73	959.319	1061.92	0.393248	0.00796631	0.757869	unchanged	--	--	--	--	--	--	--	--	--	HMDB0014602	Organic compounds	Lipids and lipid-like molecules	Prenol lipids	Retinoids	5284513	55079-83-9
neg_2113	Prolyl-Glutamate	24.1325	22.9593	13.7319	21.3892	23.1239	24.682	1299.47	1424.91	1224.6	1384.24	1303.58	1232.96	5.91953	1.86511e-07	1.04366	up	--	--	--	--	--	--	--	--	--	--	--	--	--	--	--	--
neg_2116	Hematoporphyrin	38.6691	40.9421	42.2799	41.565	44.5556	45.863	1289.55	1395.8	1230.42	1322.03	1292.72	1222.38	4.93255	7.11141e-08	1.04474	up	--	--	--	--	--	--	--	--	--	HMDB0000668	Organic compounds	Organoheterocyclic compounds	Tetrapyrroles and derivatives	Porphyrins	_	14459-29-1
neg_2120	15-Deoxy-delta-12,14-PGJ2	902.656	984.103	968.43	1015.28	1205.88	1030.47	1186.36	1193.83	1123.4	1143.97	960.911	1012.54	0.116629	0.164875	0.447249	unchanged	C14717	Arachidonic acid metabolism(ko00590)	LMFA03010021	15-deoxy-delta-12,14-PGJ2	11-oxo-5Z,9,12E,14E-prostatetraenoic acid	15-deoxy-delta-12,14-Prostaglandin J2; 15-deoxy-PGJ2	Fatty Acyls [FA]	Eicosanoids [FA03]	Prostaglandins [FA0301]	HMDB0005079	Organic compounds	Lipids and lipid-like molecules	Fatty Acyls	Eicosanoids	5311211	87893-55-8
neg_2135	Prednisolone	629.226	672.55	735.31	701.835	821.791	711.378	1524.2	1437.6	1559.35	1771.5	1830.57	1745.44	1.20791	4.8709e-06	1.01887	up	--	--	LMST02030179	prednisolone	11beta,17,21-trihydroxypregna-1,4-diene-3,20-dione	(11beta)-11,17,21-trihydroxypregna-1,4-diene-3,20-dione; 1,4-pregnadiene-11beta,17alpha,21-triol-3,20-dione; 1,4-pregnadiene-3,20-dione-11beta,17alpha,21-triol; 3,20-dioxo-11beta,17alpha,21-trihydroxy-1,4-pregnadiene; Delta(1)-dehydrocortisol; Delta(1)-dehydrohydrocortisone; Delta(1)-hydrocortisone; Prednisolone; hydroretrocortine; metacortandralone	Sterol Lipids [ST]	Steroids [ST02]	C21 steroids (gluco/mineralocorticoids, progestogins) and derivatives [ST0203]	--	--	--	--	--	--	--
neg_2189	Colforsin	28.9665	40.7135	35.7067	52.6997	59.2204	72.0945	882.439	822.278	812.479	921.076	872.146	876.076	4.16362	1.88192e-09	1.04445	up	--	--	--	--	--	--	--	--	--	HMDB0032064	Organic compounds	Organoheterocyclic compounds	Benzofurans	Benzofuranones	61361	3413-15-8
neg_2192	Geldanamycin	48.8718	54.3866	54.8985	57.0448	57.8439	63.3769	890.502	844.692	803.94	920.415	863.905	871.387	3.94873	4.30649e-08	1.0448	up	--	--	--	--	--	--	--	--	--	--	--	--	--	--	--	--
neg_2206	Hydrocortisone	520.408	584.069	608.244	641.451	822.796	691.461	1313.53	2810.05	1492.35	1728.22	1763.27	1814.65	1.49743	0.0022753	0.904229	unchanged	C00735	Metabolic pathways(ko01100)	--	--	--	--	--	--	--	HMDB0000063	Organic compounds	Lipids and lipid-like molecules	Steroids and steroid derivatives	Hydroxysteroids	5754	50-23-7
neg_2329	Estradiol Cypionate	1015.89	1056.59	1986.69	1396.65	1983.67	1661.66	537.466	427.354	440.701	516.176	376.36	458.955	-1.72294	0.0017171	0.924852	unchanged	--	--	--	--	--	--	--	--	--	--	--	--	--	--	--	--
neg_244	L-Lysine monohydrochloride	1681.17	1618.18	1732.75	1687.07	1459.13	1862.83	815.891	604.022	400.716	949.162	908.766	622.255	-1.22324	9.35096e-06	0.992088	unchanged	--	--	--	--	--	--	--	--	--	--	--	--	--	--	--	--
neg_2487	Lisinopril	192.264	230.258	172.79	273.909	214.414	186.969	1460.85	1537.32	1596.55	1338.61	1626.84	1506.92	2.83512	6.97313e-08	1.04093	up	--	--	--	--	--	--	--	--	--	--	--	--	--	--	--	--
neg_2494	Spiramycin 1	1249.23	1070.51	943.995	750.785	655.844	570.472	1302.28	1136.52	1167.61	870.046	937.676	1042.35	0.300949	0.141166	0.479684	unchanged	--	--	--	--	--	--	--	--	--	--	--	--	--	--	--	--
neg_2751	Succinic acid semialdehyde	1255.83	1392.49	1313.14	1506.43	1399.62	1495.74	950.098	930.262	952.264	711.185	729.42	868.508	-0.701808	5.02839e-06	0.987096	unchanged	C00232	Carbon metabolism(ko01200)	LMFA06000118	Succinic acid semialdehyde	4-oxo-butanoic acid	-	Fatty Acyls [FA]	Fatty aldehydes [FA06]	-	--	--	--	--	--	--	--
neg_2762	ETHYL SYRINGATE	1422.59	1553.9	1534.18	1406.81	1429.43	1480.24	874.972	884.134	910.542	1049.49	1043.7	926.072	-0.633798	2.62805e-07	1.01629	down	--	--	--	--	--	--	--	--	--	--	--	--	--	--	--	--
neg_2807	Pantothenic Acid	1887.02	2147	2200.95	2150.21	2125.78	2183.06	447.898	453.005	456.329	471.999	486.438	442.181	-2.20253	2.26471e-07	1.04286	down	C00864	beta-Alanine metabolism(ko00410);;Pantothenate and CoA biosynthesis(ko00770);;Metabolic pathways(ko01100);;Biosynthesis of secondary metabolites(ko01110)	--	--	--	--	--	--	--	HMDB0000210	Organic compounds	Organic oxygen compounds	Organooxygen compounds	Alcohols and polyols	6613	79-83-4
neg_2847	DIHYDROROBINETIN	168.891	197.05	200.196	201.418	202.661	206.523	1394.28	1390.27	1371.63	1439.5	1425.92	1366.18	2.8335	3.83301e-12	1.04636	up	--	--	--	--	--	--	--	--	--	--	--	--	--	--	--	--
neg_2856	3-METHOXYCATECHOL	211.772	245.91	255.46	241.806	227.94	249.045	1485.19	1508.59	1570.63	1439.6	1481.18	1521.36	2.65301	3.46981e-10	1.04568	up	--	--	--	--	--	--	--	--	--	--	--	--	--	--	--	--
neg_2861	Aspirin	387.11	441.692	449.147	441.266	453.263	449.773	1372.39	1381.81	1380.84	1343.84	1355.33	1352.43	1.64247	2.04353e-13	1.04599	up	--	--	--	--	--	--	--	--	--	--	--	--	--	--	--	--
neg_2885	Hydroquinone	208.045	236.576	229.175	245.303	250.641	252.891	1524.38	1569.54	1608.88	1480.49	1494.03	1528.46	2.69398	6.1542e-10	1.04556	up	C00530	Metabolic pathways(ko01100);;Tyrosine metabolism(ko00350)	--	--	--	--	--	--	--	--	--	--	--	--	--	--
neg_2909	Pyridoxamine 5'-phosphate	336.908	392.511	413.208	415.65	396.247	407.591	1477.36	1477.79	1456.66	1452.72	1512.94	1475.42	1.90607	5.65091e-14	1.04594	up	C00647	Metabolic pathways(ko01100);;Vitamin B6 metabolism(ko00750)	--	--	--	--	--	--	--	HMDB0001555	Organic compounds	Organoheterocyclic compounds	Pyridines and derivatives	Pyridoxamines	1053	529-96-4
neg_2911	KOPARIN 2'-METHYL ETHER	685.682	756.789	747.635	753.605	756.263	805.202	1203.72	1211.57	1184.12	1244.27	1226.77	1232.7	0.696936	5.68548e-09	1.0391	up	--	--	--	--	--	--	--	--	--	--	--	--	--	--	--	--
neg_2917	Quercitrin	762.739	850.365	921.912	917.904	867.554	898.471	1243.41	1192.03	1128.27	1167.11	1240.11	1214.97	0.461411	1.47251e-06	1.00422	up	C01750	Flavone and flavonol biosynthesis(ko00944)	LMPK12112171	Quercitrin	-	Quercetin 3-O-rhamnopyranoside	Polyketides [PK]	Flavonoids [PK12]	Flavones and Flavonols [PK1211]	HMDB0135149	Organic compounds	Phenylpropanoids and polyketides	Flavonoids	Flavonoid glycosides	5353915	_
neg_2962	Acadesine (Drug)	157.879	194.412	237.368	212.656	200.845	189.465	1350.82	1158.59	1248.84	1855.6	1466.2	1302.14	2.81319	6.60569e-05	1.01153	up	--	--	--	--	--	--	--	--	--	--	--	--	--	--	--	--
neg_2974	Scopoletin	563.955	644.836	673.452	693.765	658.796	689.598	1305.86	1307.23	1299.09	1255.94	1265.92	1252.35	0.969833	4.93068e-09	1.04024	up	C01752	Biosynthesis of secondary metabolites(ko01110);;Phenylpropanoid biosynthesis(ko00940)	--	--	--	--	--	--	--	--	--	--	--	--	--	--
neg_3020	Quinone	721.971	773.277	849.553	757.737	809.836	819.695	1128.04	1109.84	1155.53	1166.52	1191.37	1097.36	0.533348	8.18981e-08	1.02362	up	--	--	--	--	--	--	--	--	--	--	--	--	--	--	--	--
neg_3093	L-(+)-Gulose	572.886	620.624	625.332	626.677	642.449	669.794	1274.82	1285.69	1323.01	1255.61	1280.63	1278.39	1.03464	1.55457e-11	1.04383	up	C15923	Ascorbate and aldarate metabolism(ko00053)	--	--	--	--	--	--	--	HMDB0012326	Organic compounds	Organic oxygen compounds	Organooxygen compounds	Carbohydrates and carbohydrate conjugates	10130220	6027-89-0
neg_3109	Xanthurenic acid	542.301	619.421	650.048	637.569	621.561	646.282	1166.68	1126.26	1118.88	1195.6	1188.51	1131.72	0.89816	3.60384e-10	1.03871	up	C02470	Tryptophan metabolism(ko00380)	--	--	--	--	--	--	--	--	--	--	--	--	--	--
neg_3251	AESCULIN	221.241	271.471	286.81	280.357	255.366	292.465	1538.51	1525.42	1547.7	1518.3	1599.93	1464.88	2.5158	3.83788e-12	1.04561	up	--	--	--	--	--	--	--	--	--	HMDB0030820	Organic compounds	Phenylpropanoids and polyketides	Coumarins and derivatives	Coumarin glycosides	5281417	531-75-9
neg_3273	2-Methyl-3-hydroxybutyric acid	102.371	106.569	106.481	113.672	116.26	120.245	1266.59	1268.18	1362.64	1274.58	1294.58	1270.86	3.53913	2.56391e-09	1.04609	up	--	--	LMFA01050391	2-methyl-3-hydroxybutyric acid	2-methyl-3-hydroxy-2-butanoic acid	-	Fatty Acyls [FA]	Fatty Acids and Conjugates [FA01]	Hydroxy fatty acids [FA0105]	--	--	--	--	--	--	--
neg_3277	ESCULETIN	135.851	154.245	160.993	159.337	147.452	157.176	1384.98	1370.24	1416.13	1372.82	1431.24	1375.13	3.18994	1.18794e-11	1.04658	up	--	--	--	--	--	--	--	--	--	HMDB0030819	Organic compounds	Phenylpropanoids and polyketides	Coumarins and derivatives	Hydroxycoumarins	5281416	305-01-1
neg_3326	Hypoxanthine	356.683	384.326	398.387	407.598	390.838	426.745	1438.8	1369.36	1450.51	1367.75	1332.64	1462.48	1.8325	1.53335e-09	1.04379	up	C00262	Purine metabolism(ko00230);;Metabolic pathways(ko01100)	--	--	--	--	--	--	--	--	--	--	--	--	--	--
neg_3338	Cefuroxime	1497.18	1777.05	1647.77	1654.17	1678.71	1729.64	755.369	595.355	741.692	681.487	688.75	651.342	-1.27915	1.42868e-08	1.03582	down	--	--	--	--	--	--	--	--	--	--	--	--	--	--	--	--
neg_3360	UMBELLIFERONE	159.917	194.472	188.669	185.931	181.775	191.534	1500.91	1458.48	1497.81	1327.7	1318.08	1361.29	2.94087	2.13747e-07	1.04261	up	C09315	Biosynthesis of secondary metabolites(ko01110);;Phenylpropanoid biosynthesis(ko00940)	--	--	--	--	--	--	--	--	--	--	--	--	--	--
neg_3361	Alanyl-Serine	271.506	321.112	297.485	314.415	308.972	330.654	1429.35	1444.3	1510.15	1420.18	1348.02	1417.33	2.21623	1.19048e-09	1.04465	up	--	--	--	--	--	--	--	--	--	HMDB0028696	Organic compounds	Organic acids and derivatives	Carboxylic acids and derivatives	Amino acids, peptides, and analogues	1549432	3303-41-1
neg_3387	Gentisic acid	287.299	312.175	337.378	309.555	356.829	291.922	1559.86	1626.83	1638.05	1420.3	1615.91	1605.44	2.3205	2.68837e-08	1.04292	up	C00628	Metabolic pathways(ko01100);;Tyrosine metabolism(ko00350)	--	--	--	--	--	--	--	HMDB0059999	Organic compounds	Benzenoids	Benzene and substituted derivatives	Benzoic acids and derivatives	161488	_
neg_3476	Sulfasalazine	175.057	198.497	196.952	205.927	206.517	198.72	1383.36	1414.27	1405.8	1379.38	1377.26	1389.63	2.8209	3.34085e-17	1.0467	up	--	--	--	--	--	--	--	--	--	--	--	--	--	--	--	--
neg_3493	SULFADIMETHOXINE	385.938	440.53	465.787	426.906	427.744	459.685	1488.6	1520.05	1496.85	1573.99	1631.03	1554.66	1.82966	1.66136e-10	1.04438	up	--	--	--	--	--	--	--	--	--	--	--	--	--	--	--	--
neg_3532	(±)-Catechin	664.524	747.767	774.624	740.848	741.288	756.15	1246.07	1211.94	1235.92	1226.26	1248.72	1218.76	0.739376	3.46678e-08	1.04091	up	--	--	--	--	--	--	--	--	--	--	--	--	--	--	--	--
neg_3612	Erbstatin Analog	522.176	609.731	612.287	588.599	599.805	614.971	1774.4	1704.41	1584.55	1558.94	1722.66	1729.24	1.50576	3.63896e-08	1.04044	up	--	--	--	--	--	--	--	--	--	--	--	--	--	--	--	--
neg_3623	Procyanidin B2	306.19	343.484	353.654	340.602	342.057	350.646	1463.05	1397.98	1406.3	1406.44	1459.97	1457.45	2.07667	2.2135e-12	1.04599	up	--	--	LMPK12030002	Procyanidin B2	-	-	Polyketides [PK]	Flavonoids [PK12]	Proanthocyanidins [PK1203]	--	--	--	--	--	--	--
neg_3738	DL-3,4-Dihydroxymandelic acid	297.916	347.065	353.568	339.34	338.762	342.943	1259.61	1213.94	1210.17	1217.1	1215.71	1230.49	1.86309	2.42901e-15	1.04605	up	--	--	--	--	--	--	--	--	--	--	--	--	--	--	--	--
neg_3742	(±)-Taxifolin	308.339	354.636	360.542	339.74	341.849	353.834	1396.75	1354.59	1342.56	1364.77	1379.84	1362.33	1.99387	4.86065e-16	1.04632	up	--	--	--	--	--	--	--	--	--	--	--	--	--	--	--	--
neg_3836	RU-0211	842.988	890.192	964.12	846.613	869.005	885.416	872.424	840.08	936.793	890.318	968.223	903.37	0.0304117	0.485125	0.233996	unchanged	--	--	--	--	--	--	--	--	--	HMDB0015180	Organic compounds	Lipids and lipid-like molecules	Fatty Acyls	Eicosanoids	656719	136790-76-6
neg_3853	Acetylglycine	544.743	610.457	640.543	613.624	462.77	573.042	1441.95	1444.28	1171.32	1299.69	1258.26	1208.62	1.18335	1.13568e-06	1.01906	up	--	--	--	--	--	--	--	--	--	HMDB0000532	Organic compounds	Organic acids and derivatives	Carboxylic acids and derivatives	Amino acids, peptides, and analogues	10972	543-24-8
neg_3858	(-)-Epicatechin	208.429	246.704	254.113	234.211	246.561	248.497	1460.61	1518.04	1454.9	1437.87	1442.74	1424	2.60275	3.40602e-12	1.04612	up	C09727	Biosynthesis of secondary metabolites(ko01110);;Flavonoid biosynthesis(ko00941);;Metabolic pathways(ko01100)	--	--	--	--	--	--	--	HMDB0002780	Organic compounds	Phenylpropanoids and polyketides	Flavonoids	Flavans	9064	154-23-4
neg_4010	Epicatechin	271	305.153	317.952	303.776	310.593	309.733	1095.84	996.022	1031.6	1071.98	1075.44	1041.86	1.79575	5.90872e-10	1.0445	up	C09727	Flavonoid biosynthesis(ko00941);;Biosynthesis of secondary metabolites(ko01110)	LMPK12020003	Epicatechin	-	-	Polyketides [PK]	Flavonoids [PK12]	Flavans, Flavanols and Leucoanthocyanidins [PK1202]	HMDB0002780	Organic compounds	Phenylpropanoids and polyketides	Flavonoids	Flavans	9064	154-23-4
neg_4063	Epigallocatechin Gallate	312.07	352.43	365.956	364.644	365.77	367.177	1204.62	1184.52	1199.51	1197.14	1178.4	1161.17	1.74343	2.85352e-14	1.04598	up	--	--	--	--	--	--	--	--	--	--	--	--	--	--	--	--
neg_4072	2-Aminoethylphosphonic acid	464.293	545.687	570.168	526.925	535.989	524.412	1091.55	1039.21	1085.09	1099.47	1152.92	1159.35	1.06515	6.74638e-10	1.03831	up	C03557	Phosphonate and phosphinate metabolism(ko00440);;Metabolic pathways(ko01100);;ABC transporters(ko02010)	--	--	--	--	--	--	--	HMDB0011747	Organic compounds	Organic acids and derivatives	Organic phosphonic acids and derivatives	Organic phosphonic acids	339	2041-14-7
neg_4076	Ethyl -D-glucuronide	386.561	472.886	483.259	456.692	451.307	498.089	1287.38	1147.27	1122.94	1038.97	1010.1	1110.26	1.289	2.11278e-06	1.02514	up	--	--	--	--	--	--	--	--	--	--	--	--	--	--	--	--
neg_4077	Baicalein	398.721	448.646	454.582	452.296	457.213	467.576	1247.47	1174.44	1197.43	1253.95	1213.46	1234.3	1.45034	1.13255e-12	1.0446	up	--	--	LMPK12111095	Baicalein	5,6,7-Trihydroxyflavone	Noroxylin	Polyketides [PK]	Flavonoids [PK12]	Flavones and Flavonols [PK1211]	--	--	--	--	--	--	--
neg_4133	Shikimic acid	48.6912	61.4509	66.0489	65.7531	64.0053	69.2164	1357	1291.54	1281.99	1348.79	1381.91	1354.07	4.41716	2.49606e-09	1.0461	up	C00493	Metabolic pathways(ko01100);;Phenylalanine, tyrosine and tryptophan biosynthesis(ko00400);;Biosynthesis of secondary metabolites(ko01110);;Biosynthesis of amino acids(ko01230)	--	--	--	--	--	--	--	--	--	--	--	--	--	--
neg_4134	Hydroxyphenyllactic acid	508.197	597.562	554.8	550.262	552.212	575.426	1310.66	1344.62	1320.92	1321.52	1290.11	1270.89	1.23511	7.37124e-13	1.04452	up	--	--	--	--	--	--	--	--	--	--	--	--	--	--	--	--
neg_4179	Scytalone	174.589	199.107	145.128	159.503	208.029	210.67	1589.71	1555.96	1461.8	1573.18	1529.78	1516.17	3.0722	3.66629e-12	1.04561	up	--	--	--	--	--	--	--	--	--	--	--	--	--	--	--	--
neg_4298	Hyperoside	1348.32	1526.74	1423.45	1420.68	1397.29	1481.19	875.865	883.857	890.436	857.457	819.743	796.132	-0.746818	3.88254e-08	1.03329	down	--	--	--	--	--	--	--	--	--	HMDB0030775	Organic compounds	Phenylpropanoids and polyketides	Flavonoids	Flavonoid glycosides	5281643	482-36-0
neg_4349	Methionyl-Cysteine	286.391	322.757	320.367	322.581	335.972	341.932	1415.07	1377.19	1420.63	1351.07	1350.9	1332.97	2.09541	1.32487e-11	1.04558	up	--	--	--	--	--	--	--	--	--	--	--	--	--	--	--	--
neg_4395	Acetyl-DL-Leucine	1258.81	1412.37	1476.69	1566.97	1500.48	1583.06	868.953	818.975	905.824	827.25	766.287	818.16	-0.813737	9.99826e-06	1.01333	down	--	--	--	--	--	--	--	--	--	HMDB0011756	Organic compounds	Organic acids and derivatives	Carboxylic acids and derivatives	Amino acids, peptides, and analogues	70912	1188-21-2
neg_4398	QUINALIZARIN	304.118	346.828	357.18	355.194	349.229	374.177	1416.16	1419.94	1417.68	1392.43	1372	1426.37	2.01678	2.38053e-15	1.04605	up	--	--	--	--	--	--	--	--	--	--	--	--	--	--	--	--
neg_4402	Myricetin 3-glucoside	302.345	339.621	349.052	342.481	344.097	347.941	1407.38	1397.67	1414.54	1380.74	1385.78	1352.81	2.04156	2.52308e-15	1.04631	up	--	--	LMPK12112420	Myricetin 3-glucoside	-	-	Polyketides [PK]	Flavonoids [PK12]	Flavones and Flavonols [PK1211]	--	--	--	--	--	--	--
neg_449	L-Arginine	1030.16	1140.4	1166.6	1135.17	1138.17	1148.79	884.422	803.508	759.795	901.087	871.825	796.872	-0.429898	3.07382e-06	0.993541	unchanged	C00062	Monobactam biosynthesis(ko00261);;ABC transporters(ko02010);;Metabolic pathways(ko01100);;Aminoacyl-tRNA biosynthesis(ko00970);;Arginine biosynthesis(ko00220);;Biosynthesis of secondary metabolites(ko01110);;D-Arginine and D-ornithine metabolism(ko00472);;Arginine and proline metabolism(ko00330);;Biosynthesis of amino acids(ko01230)	--	--	--	--	--	--	--	HMDB0062762	Organic compounds	Organic acids and derivatives	Carboxylic acids and derivatives	Amino acids, peptides, and analogues	1549073	_
neg_454	.alpha.-D-(+)-Talose	768.316	899.817	896.827	826.632	802.619	845.07	966.543	1000.6	1021.32	1204	1138.01	1072.89	0.345611	0.000674431	0.90183	unchanged	--	--	--	--	--	--	--	--	--	--	--	--	--	--	--	--
neg_4575	1,3-Dicaffeoylquinic acid	259.651	289.017	292.082	283.915	291.581	291.757	1530.86	1443.61	1470.75	1455.6	1472.77	1461.27	2.3709	1.79273e-11	1.04625	up	--	--	--	--	--	--	--	--	--	HMDB0029279	Organic compounds	Organic oxygen compounds	Organooxygen compounds	Alcohols and polyols	6474640	19870-46-3
neg_4593	FLOPROPIONE	184.123	145.749	330.407	58.3742	188.064	231.004	1042.19	1315.97	1703.65	1087.25	1069.72	1560.5	2.77349	9.26803e-05	0.989266	unchanged	--	--	--	--	--	--	--	--	--	--	--	--	--	--	--	--
neg_4833	Naphthofluorescein	355.788	385.675	398.292	380.881	432.812	399.295	1473.41	1451.4	1550.63	1386.74	1368.02	1412.38	1.87712	1.19393e-08	1.04281	up	--	--	--	--	--	--	--	--	--	--	--	--	--	--	--	--
neg_4840	Ginkgolide J	3435.2	3617.28	3697.66	4439.59	4704.28	3875.17	671.332	1091.63	2828.64	2072.48	1277.09	825.508	-1.43899	0.000203596	0.936155	unchanged	--	--	LMPR0104540004	Ginkgolide J	-	-	Prenol Lipids [PR]	Isoprenoids [PR01]	C20 isoprenoids (diterpenes) [PR0104]	HMDB0029605	Organic compounds	Lipids and lipid-like molecules	Prenol lipids	Terpene lactones	163776	107438-79-9
neg_4844	L-Phenylalanine	1526.05	1612.4	1692.19	1580.13	1605.78	1653.99	406.281	425.564	444.962	457.817	430.111	439.173	-1.89292	6.6298e-09	1.04483	down	C00079	Biosynthesis of secondary metabolites(ko01110);;Phenylalanine metabolism(ko00360);;Biosynthesis of various secondary metabolites - part 2(ko00998);;Glucosinolate biosynthesis(ko00966);;Aminoacyl-tRNA biosynthesis(ko00970);;2-Oxocarboxylic acid metabolism(ko01210);;ABC transporters(ko02010);;Metabolic pathways(ko01100);;Biosynthesis of amino acids(ko01230);;Cyanoamino acid metabolism(ko00460);;Phe…	--	--	--	--	--	--	--	--	--	--	--	--	--	--
neg_4846	N-Acetyl-L-phenylalanine	1603.47	1703.83	1854.5	1704.83	1720.32	1762.44	357.205	387.905	405.01	425.265	393.233	390.841	-2.13302	3.95762e-08	1.0436	down	C03519	Metabolic pathways(ko01100);;Phenylalanine metabolism(ko00360)	--	--	--	--	--	--	--	--	--	--	--	--	--	--
neg_4926	4'-Hydroxychalcone	427.635	485.396	555.286	518.616	486.939	542.24	1377.36	1379.5	1364.89	1435.57	1357.14	1393.58	1.46182	1.09896e-10	1.04345	up	--	--	--	--	--	--	--	--	--	--	--	--	--	--	--	--
neg_4956	Hydroxyhydroquinone	634.689	707.696	743.791	678.173	677.143	707.748	1205.72	1110.07	1133.63	1161.64	1151	1160.05	0.738364	7.19028e-10	1.037	up	C02814	Metabolic pathways(ko01100)	--	--	--	--	--	--	--	HMDB0124831	Organic compounds	Benzenoids	Phenols	Benzenetriols and derivatives	10787	_
neg_4966	EPICATECHIN MONOGALLATE	583.955	646.962	681.966	634.45	627.031	647.57	1244.63	1194.31	1191.29	1204.29	1186.74	1173.4	0.912622	3.98045e-11	1.04229	up	--	--	--	--	--	--	--	--	--	--	--	--	--	--	--	--
neg_4970	Glycyl-Methionine	776.871	867.652	909.658	833.607	841.916	850.255	1098.52	1059.4	1132.75	1116.94	1089.95	1068.87	0.370293	1.51182e-06	1.01049	up	--	--	--	--	--	--	--	--	--	--	--	--	--	--	--	--
neg_5066	Rutin	760.063	851.634	835.237	794.311	780.311	835.788	1089.9	1070.93	1014.91	1122.74	1157.01	1079.05	0.427919	9.62511e-07	1.00839	up	C05625	Biosynthesis of secondary metabolites(ko01110);;Flavone and flavonol biosynthesis(ko00944);;Metabolic pathways(ko01100)	LMPK12112098	Rutin	3,3',4',5,7-Pentahydroxyflavone 3-rutinoside	3-Rutinosylquercetin	Polyketides [PK]	Flavonoids [PK12]	Flavones and Flavonols [PK1211]	HMDB0003249	Organic compounds	Phenylpropanoids and polyketides	Flavonoids	Flavonoid glycosides	5280805	153-18-4
neg_5129	Kaempferol 3-O-rutinoside	1355.87	1516.16	1562.18	1506.54	1482.48	1545	749.579	726.805	748.255	748.472	754.323	727.18	-1.00952	1.18305e-06	1.03875	down	--	--	--	--	--	--	--	--	--	--	--	--	--	--	--	--
neg_5174	Methionyl-Glutamate	302.539	442.81	468.278	380.266	385.487	350.621	1450.73	1399.42	1385.91	1609.47	1521.65	1511.79	1.93006	8.939e-10	1.03907	up	--	--	--	--	--	--	--	--	--	--	--	--	--	--	--	--
neg_5194	N-Acetyl-DL-tryptophan	1272.85	1404.93	1473.13	1360.59	1379.67	1427.44	695.859	677.107	690.838	696.214	705.58	700.722	-0.997569	1.35404e-06	1.03875	down	--	--	--	--	--	--	--	--	--	--	--	--	--	--	--	--
neg_5242	β-L-Fucose 1-phosphate	432.202	526.458	491.182	390.754	480.144	485.845	1287.5	1400.63	1405.39	1302.38	1400.19	1445.72	1.55414	2.66237e-10	1.0402	up	--	--	--	--	--	--	--	--	--	HMDB0001265	Organic compounds	Organic oxygen compounds	Organooxygen compounds	Carbohydrates and carbohydrate conjugates	65369	16562-59-7
neg_5243	Purpurin	1053.07	1176.47	1226.95	1134.52	1141.14	1183.78	873.609	881.574	894.651	930.452	930.679	938.392	-0.343836	3.28663e-05	0.990122	unchanged	--	--	LMPK12140007	Purpurin	-	-	Polyketides [PK]	Flavonoids [PK12]	Flavanones [PK1214]	--	--	--	--	--	--	--
neg_5263	Quercetin 3-arabinoside	343.682	373.415	393.711	372.268	383.044	385.852	1473.76	1437.84	1492.71	1461.3	1449.33	1441.54	1.95916	8.49302e-16	1.04636	up	--	--	--	--	--	--	--	--	--	--	--	--	--	--	--	--
neg_5305	Methacycline	1424.43	1613.77	1682.35	1645.25	1667.3	1706.88	580.228	523.433	560.079	523.903	498.748	530.44	-1.59828	3.92706e-07	1.03903	down	--	--	--	--	--	--	--	--	--	--	--	--	--	--	--	--
neg_5366	PURPUROGALLIN	917.749	1154.68	1185.87	1103.47	1149.08	1137.53	764.041	763.074	803.052	783.795	920.272	1031.65	-0.392188	0.00131374	0.853273	unchanged	--	--	--	--	--	--	--	--	--	--	--	--	--	--	--	--
neg_5372	7-[2-TRIFLUOROMETHYL-4-(2-HYDROXYPHENYL)-1,3-DIOXAN-cis-5-YL]-HEPT-5Z-ENOIC ACID	293.313	340.974	360.512	347.64	368.358	347.62	1613.97	1526.31	1593.78	1517.34	1530.93	1528.17	2.17733	1.61824e-12	1.04546	up	--	--	--	--	--	--	--	--	--	--	--	--	--	--	--	--
neg_542	L-Serine	911.43	956.918	978.209	962.531	952.083	961.714	644.222	549.873	582.256	669.427	667.588	570.576	-0.635492	2.34247e-06	1.02286	down	C00065	Biosynthesis of secondary metabolites(ko01110);;Glycine, serine and threonine metabolism(ko00260);;Aminoacyl-tRNA biosynthesis(ko00970);;Sphingolipid metabolism(ko00600);;ABC transporters(ko02010);;Metabolic pathways(ko01100);;Monobactam biosynthesis(ko00261);;Cyanoamino acid metabolism(ko00460);;Cysteine and methionine metabolism(ko00270);;Biosynthesis of amino acids(ko01230);;Carbon metabolism(…	--	--	--	--	--	--	--	--	--	--	--	--	--	--
neg_5460	b-D-Galactopyranose	368.854	417.647	428.621	408.926	409.18	432.064	1468.61	1423.91	1453.02	1442.85	1459.23	1466.35	1.82157	6.9921e-15	1.04624	up	--	--	--	--	--	--	--	--	--	--	--	--	--	--	--	--
neg_5484	N-Carbamylglutamate	76.0793	174.361	185.636	167.753	152.266	134.445	1862.27	1846.6	1974.9	2269.17	2002.42	1832.31	3.72645	4.7011e-07	1.03952	up	C05829	Histidine metabolism(ko00340)	--	--	--	--	--	--	--	HMDB0015673	Organic compounds	Organic acids and derivatives	Carboxylic acids and derivatives	Amino acids, peptides, and analogues	121396	1188-38-1
neg_5488	Tryptophyl-Asparagine	892.604	1081.23	1049.17	1000.93	1021.95	1072.1	984.345	1023.74	1011.71	1078.09	1151.84	1127.58	0.0598912	0.298338	0.342534	unchanged	--	--	--	--	--	--	--	--	--	--	--	--	--	--	--	--
neg_5555	ANHYDROBRAZILIC ACID	450.442	458.206	487.829	486.403	507.476	553.065	1552.5	1780.82	1698.06	1544.93	1481.11	1597.54	1.71378	3.20874e-07	1.03736	up	--	--	--	--	--	--	--	--	--	--	--	--	--	--	--	--
neg_558	Ketanserin	213.966	230.235	227.983	223.684	218.837	234.479	662.741	567.976	592.704	746.383	679.736	571.123	1.50173	2.7981e-05	1.02169	up	--	--	--	--	--	--	--	--	--	--	--	--	--	--	--	--
neg_5593	Butein	425.058	484.819	496.345	449.128	470.293	487.298	1473.43	1491.09	1491.25	1402.85	1403.53	1464.29	1.63331	6.7214e-12	1.04462	up	C08578	Flavonoid biosynthesis(ko00941)	LMPK12120111	Butein	-	-	Polyketides [PK]	Flavonoids [PK12]	Chalcones and dihydrochalcones [PK1212]	--	--	--	--	--	--	--
neg_5610	2',3',4'-Trihydroxyacetophenone	276.992	308.501	357.665	271.671	331.861	320.672	1514.38	1500.24	1462.03	1482.89	1488.08	1390.39	2.24272	1.0407e-12	1.04502	up	--	--	--	--	--	--	--	--	--	--	--	--	--	--	--	--
neg_5612	MUCRONULATOL((±))	959.914	1088.33	1010.21	977.904	967.121	1022.63	1132.39	963.153	1153.68	1130.1	1417.24	1284.29	0.232699	0.0378644	0.67473	unchanged	--	--	--	--	--	--	--	--	--	--	--	--	--	--	--	--
neg_5638	Diosmetin	576.081	575.44	821.959	526.481	714.665	710.25	1888.51	1503.12	1291.34	1124.37	952.825	1088.13	0.999733	0.00418778	0.852568	unchanged	--	--	LMPK12110824	Diosmetin	5,7,3'-Trihydroxy-4'-methoxyflavone	4'-Methylluteolin	Polyketides [PK]	Flavonoids [PK12]	Flavones and Flavonols [PK1211]	--	--	--	--	--	--	--
neg_5639	Inosine	664.764	766.001	778.873	758.78	768.001	791.684	1298.67	1242.45	1262.25	1249.95	1292.12	1257	0.747557	2.27932e-08	1.03823	up	C00294	Purine metabolism(ko00230);;Metabolic pathways(ko01100);;ABC transporters(ko02010)	--	--	--	--	--	--	--	--	--	--	--	--	--	--
neg_5684	Genkwanin	301.074	362.242	358.105	341.983	343.091	360.416	1437.77	1320.03	1459.66	1422.8	1355.19	1401.45	2.02238	1.05098e-09	1.04426	up	--	--	LMPK12111018	Genkwanin	-	-	Polyketides [PK]	Flavonoids [PK12]	Flavones and Flavonols [PK1211]	--	--	--	--	--	--	--
neg_5725	L-Tryptophan	455.549	416.834	451.618	482.316	409.477	404.476	1311	1387.23	1414.7	1579.77	1361.19	1478.14	1.70317	3.03207e-07	1.03797	up	C00078	Biosynthesis of amino acids(ko01230);;Tryptophan metabolism(ko00380);;Phenylalanine, tyrosine and tryptophan biosynthesis(ko00400);;Glucosinolate biosynthesis(ko00966);;Biosynthesis of various secondary metabolites - part 2(ko00998);;Aminoacyl-tRNA biosynthesis(ko00970);;Glycine, serine and threonine metabolism(ko00260);;Biosynthesis of secondary metabolites(ko01110);;Indole alkaloid biosynthesis…	--	--	--	--	--	--	--	--	--	--	--	--	--	--
neg_5773	Deoxyinosine	117.348	131.608	135.996	128.37	128.841	136.699	1684.23	1667.62	1697.95	1653.17	1641.27	1645.86	3.68106	4.62639e-12	1.04673	up	C05512	Metabolic pathways(ko01100);;ABC transporters(ko02010);;Purine metabolism(ko00230)	--	--	--	--	--	--	--	HMDB0000071	Organic compounds	Nucleosides, nucleotides, and analogues	Purine nucleosides	Purine 2'-deoxyribonucleosides	65058	890-38-0
neg_5859	3,4-Dihydroxybenzaldehyde	486.231	551.869	556.269	565.632	577.178	582.392	1422.6	1490.15	1417.36	1334.29	1518.96	1386.42	1.36826	7.05191e-09	1.04053	up	C16700	Isoquinoline alkaloid biosynthesis(ko00950)	--	--	--	--	--	--	--	--	--	--	--	--	--	--
neg_5872	PSOROMIC ACID	578.125	669.818	708.504	641.713	649.224	682.88	1337.54	1258.26	1389.63	1272.45	1303.05	1321.64	1.00404	2.82578e-10	1.03827	up	--	--	--	--	--	--	--	--	--	--	--	--	--	--	--	--
neg_5914	Myricetin	254.537	304.451	316.95	294.722	294.134	308.575	1618.54	1619.96	1649.32	1564.28	1640.13	1561.27	2.44456	1.14882e-12	1.04602	up	C10107	Flavone and flavonol biosynthesis(ko00944);;Biosynthesis of secondary metabolites(ko01110);;Flavonoid biosynthesis(ko00941)	LMPK12110001	Myricetin	-	-	Polyketides [PK]	Flavonoids [PK12]	Flavones and Flavonols [PK1211]	--	--	--	--	--	--	--
neg_5982	Azelaic acid	537.514	564.032	638.594	585.192	589.966	628.951	1502.53	1501.23	1563.05	1556.76	1545.58	1407.94	1.35675	2.29504e-10	1.0421	up	--	--	LMFA01170054	Azelaic acid	Nonanedioic acid	-	Fatty Acyls [FA]	Fatty Acids and Conjugates [FA01]	Dicarboxylic acids [FA0117]	--	--	--	--	--	--	--
neg_6002	p-Salicylic acid	353.691	403.243	387.865	405.325	386.662	406.681	1557.15	1514.51	1452.24	1458.16	1443.08	1460.07	1.92276	2.39433e-10	1.04507	up	C00156	Ubiquinone and other terpenoid-quinone biosynthesis(ko00130);;Metabolic pathways(ko01100);;Folate biosynthesis(ko00790);;Biosynthesis of secondary metabolites(ko01110)	--	--	--	--	--	--	--	HMDB0000500	Organic compounds	Benzenoids	Benzene and substituted derivatives	Benzoic acids and derivatives	135	99-96-7
neg_6004	(-)-Naringenin	334.143	366.084	377.412	351.937	366.285	383.472	1538.49	1465.32	1455.19	1498.46	1563.17	1519.47	2.05245	1.52081e-10	1.04558	up	C00509	Biosynthesis of secondary metabolites(ko01110);;Flavonoid biosynthesis(ko00941);;Isoflavonoid biosynthesis(ko00943);;Metabolic pathways(ko01100)	--	--	--	--	--	--	--	HMDB0002670	Organic compounds	Phenylpropanoids and polyketides	Flavonoids	Flavans	439246	480-41-1
neg_6088	METHYL 7-DESHYDROXYPYROGALLIN-4-CARBOXYLATE	446.988	475.953	469.097	487.779	535.59	489.773	1625.7	1724.94	1587.89	1304.48	1444.5	1505.72	1.66194	6.70758e-06	1.02917	up	--	--	--	--	--	--	--	--	--	--	--	--	--	--	--	--
neg_6150	Koparin	395.741	368.548	273.19	216.081	225.854	361.505	1627.59	1942.46	1223.84	1206.51	1184.84	1017.5	2.15568	0.000492271	0.960939	unchanged	--	--	LMPK12050086	Koparin	-	-	Polyketides [PK]	Flavonoids [PK12]	Isoflavonoids [PK1205]	--	--	--	--	--	--	--
neg_6206	Ononin	80.9184	83.523	83.8064	78.5433	85.6055	87.2591	2125.91	2074.14	2022.1	1955.29	2134.19	2173.47	4.64313	2.245e-08	1.0455	up	C10509	Isoflavonoid biosynthesis(ko00943)	LMPK12050014	Ononin	-	Formononetin 7-O-glucoside	Polyketides [PK]	Flavonoids [PK12]	Isoflavonoids [PK1205]	HMDB0033987	Organic compounds	Phenylpropanoids and polyketides	Isoflavonoids	Isoflavonoid O-glycosides	3733033	486-62-4
neg_6228	Val-Asp-OH	195.718	237.033	260.44	260.246	227.529	262.506	1345.05	1220.35	1298	1361.82	1360.33	1416.3	2.47079	8.25744e-09	1.04307	up	--	--	--	--	--	--	--	--	--	--	--	--	--	--	--	--
neg_6248	Salsalate	146.382	174.164	176.61	182.336	186.65	192.145	1565.35	1558.58	1481.74	1558.06	1595.56	1606.18	3.14562	1.69899e-10	1.04594	up	--	--	--	--	--	--	--	--	--	--	--	--	--	--	--	--
neg_6249	Apigenin	142.413	181.395	177.971	170.028	165.633	171.108	1488.91	1425.44	1398.79	1475.62	1522.17	1486.48	3.1248	9.68927e-10	1.04581	up	C01477	Metabolic pathways(ko01100);;Flavone and flavonol biosynthesis(ko00944);;Flavonoid biosynthesis(ko00941);;Isoflavonoid biosynthesis(ko00943);;Biosynthesis of secondary metabolites(ko01110)	LMPK12110005	Apigenin	-	-	Polyketides [PK]	Flavonoids [PK12]	Flavones and Flavonols [PK1211]	--	--	--	--	--	--	--
neg_6306	Orotidine	168.318	197.849	199.234	199.243	197.781	188.416	1719	1675.82	1779.38	1689.19	1654.53	1680.81	3.14763	5.25979e-10	1.0461	up	--	--	--	--	--	--	--	--	--	--	--	--	--	--	--	--
neg_6331	Sinapyl alcohol	673.402	735.691	780.158	694.674	720.342	725.611	1341.9	1152.72	1354.64	1321.03	1083.64	1181.97	0.780182	4.21227e-05	1.00237	up	C02325	Phenylpropanoid biosynthesis(ko00940);;Metabolic pathways(ko01100);;Biosynthesis of secondary metabolites(ko01110)	--	--	--	--	--	--	--	HMDB0013070	Organic compounds	Benzenoids	Phenols	Methoxyphenols	5280507	537-33-7
neg_6363	3-Hydroxy-5-[(E)-2-(4-methoxyphenyl)vinyl]phenyl hexopyranoside	863.305	977.399	1025.2	970.076	981.303	1036.47	853.667	865.074	879.907	827.067	814.451	793.984	-0.217613	0.00152955	0.87608	unchanged	--	--	--	--	--	--	--	--	--	--	--	--	--	--	--	--
neg_6496	Pseudouridine	112.181	125.112	132.876	130.922	122.272	123.364	1740.89	1719.38	1747.28	1824.99	1824.91	1715.33	3.82363	3.11362e-09	1.04621	up	C02067	Pyrimidine metabolism(ko00240);;Metabolic pathways(ko01100)	--	--	--	--	--	--	--	HMDB0000767	Organic compounds	Nucleosides, nucleotides, and analogues	Nucleoside and nucleotide analogues	_	15047	1445-07-4
neg_6502	Nafcillin	71.8236	86.0304	85.511	84.586	87.9306	87.7322	1739.35	1713.3	1766.03	1755	1727.06	1693.01	4.36726	4.29322e-11	1.04673	up	--	--	--	--	--	--	--	--	--	--	--	--	--	--	--	--
neg_6526	Pelargonidin	248.273	331.005	320.672	299.378	330.529	350.942	1451.3	1457.78	1426.9	1519.53	1549.95	1441.11	2.23377	2.87568e-12	1.04464	up	C05904	Flavonoid biosynthesis(ko00941);;Biosynthesis of secondary metabolites(ko01110);;Metabolic pathways(ko01100);;Anthocyanin biosynthesis(ko00942)	LMPK12010003	Pelargonidin	-	-	Polyketides [PK]	Flavonoids [PK12]	Anthocyanidins [PK1201]	HMDB0003263	Organic compounds	Phenylpropanoids and polyketides	Flavonoids	Hydroxyflavonoids	440832	7690-51-9
neg_6543	Wogonin	178.812	201.587	282.36	226.595	365.768	306.525	1946.44	2010.42	1893.07	1755.92	1886.8	1648.9	2.83481	9.44361e-09	1.03941	up	--	--	LMPK12111330	Wogonin	5,7-Dihydroxy-8-methoxyflavone	-	Polyketides [PK]	Flavonoids [PK12]	Flavones and Flavonols [PK1211]	--	--	--	--	--	--	--
neg_6553	THEAFLAVIN MONOGALLATES	302.588	336.556	338.138	326.724	337.685	340.242	1510.83	1451.99	1431.52	1387.55	1418.08	1433.09	2.12296	6.66718e-10	1.04552	up	--	--	--	--	--	--	--	--	--	--	--	--	--	--	--	--
neg_6575	Oxytetracycline	946.796	1071.79	1107	1061.47	1073.65	1075.6	1047.09	1059.93	1078.25	1084.45	1111.92	1075.23	0.0271935	0.440397	0.261791	unchanged	C06624	Metabolic pathways(ko01100);;Biosynthesis of secondary metabolites(ko01110)	LMPK07000005	Oxytetracycline	-	-	Polyketides [PK]	Linear tetracyclines [PK07]	-	--	--	--	--	--	--	--
neg_6659	4-Hydroxycoumarin	282.272	307.141	286.668	299.513	338.071	286.725	1594.85	1528.88	1544.15	1701.02	1783	1728.01	2.45619	2.86911e-07	1.04159	up	C02646	Biosynthesis of secondary metabolites(ko01110);;Metabolic pathways(ko01100);;Phenylpropanoid biosynthesis(ko00940)	--	--	--	--	--	--	--	HMDB0003654	Organic compounds	Phenylpropanoids and polyketides	Cinnamyl alcohols	_	5280535	20649-40-5
neg_6711	(±)Abscisic Acid	1039.63	1189.83	1219.64	1178.1	1203.85	1230.86	858.041	845.023	838.547	843.624	854.342	876.325	-0.46507	6.40093e-05	1.00792	down	--	--	--	--	--	--	--	--	--	--	--	--	--	--	--	--
neg_6855	(±)-Naringenin	135.305	150.584	197.488	198.085	171.429	174.735	1937.81	1904.22	1948.8	1911.73	1907.66	1927.12	3.48892	2.05276e-16	1.04663	up	--	--	--	--	--	--	--	--	--	--	--	--	--	--	--	--
neg_6865	Isoliquiritigenin	44.1763	190.26	138.442	338.059	171.992	213.136	1998.64	2178.05	2333.85	1718.03	1571.93	1535.89	3.37056	2.32202e-05	1.01291	up	C08650	Biosynthesis of secondary metabolites(ko01110);;Flavonoid biosynthesis(ko00941)	LMPK12120096	Isoliquiritigenin	-	-	Polyketides [PK]	Flavonoids [PK12]	Chalcones and dihydrochalcones [PK1212]	--	--	--	--	--	--	--
neg_687	Pyrophosphate	631.35	642.897	675.671	729.325	800.076	791.408	1201.66	1022.94	1013.76	887.385	886.472	1028.76	0.500301	0.000642943	0.896048	unchanged	C00013	Oxidative phosphorylation(ko00190)	--	--	--	--	--	--	--	HMDB0000250	Inorganic compounds	Homogeneous non-metal compounds	Non-metal oxoanionic compounds	Non-metal pyrophosphates	1023	14000-31-8
neg_693	Bilobalide	147.916	169.92	175.288	173.457	174.156	182.668	1637.31	1754.35	1827.81	1752.72	1690.94	1680.02	3.33722	1.58435e-08	1.04525	up	--	--	--	--	--	--	--	--	--	HMDB0036735	Organic compounds	Lipids and lipid-like molecules	Prenol lipids	Terpene lactones	11875005	33570-04-6
neg_6930	Luteolin	353.424	433.873	446.26	528.008	470.075	479.162	1651.64	1686.83	1786.8	1592.89	1469.88	1636.94	1.85773	1.25228e-08	1.03782	up	C01514	Flavone and flavonol biosynthesis(ko00944);;Metabolic pathways(ko01100);;Flavonoid biosynthesis(ko00941);;Biosynthesis of secondary metabolites(ko01110)	LMPK12110006	Luteolin	-	-	Polyketides [PK]	Flavonoids [PK12]	Flavones and Flavonols [PK1211]	--	--	--	--	--	--	--
neg_6949	Val Asn Phe Asp	1497.29	1672.9	1729.86	1664.96	1674.5	1671.08	256.849	297.788	273.844	274.793	293.201	256.796	-2.58365	4.65296e-08	1.04408	down	--	--	--	--	--	--	--	--	--	--	--	--	--	--	--	--
neg_7061	Melezitose	74.9929	90.7067	102.684	96.5353	102.816	103.981	2075.27	2001.83	2059.19	2032.56	1986.74	1963.6	4.40585	1.52915e-10	1.04647	up	--	--	--	--	--	--	--	--	--	--	--	--	--	--	--	--
neg_7070	Salidroside	36.4807	30.4581	46.1488	51.4323	32.3046	53.328	1995.81	2031.87	2009.33	2182.22	2041.79	2004.02	5.6156	6.33585e-09	1.0459	up	C06046	Tyrosine metabolism(ko00350);;Metabolic pathways(ko01100)	--	--	--	--	--	--	--	--	--	--	--	--	--	--
neg_7075	Tetracycline	15.5871	64.7686	89.4714	90.0112	103.557	45.9625	1755.62	1711.09	1695.85	1665.85	1679.62	1726.63	4.64396	1.05975e-15	1.04616	up	C06570	Biosynthesis of secondary metabolites(ko01110);;Metabolic pathways(ko01100)	--	--	--	--	--	--	--	--	--	--	--	--	--	--
neg_7148	Amarogentin	434.135	538.621	468.36	468.898	440.587	475.773	1739.68	1512.5	1718.4	1462.92	1579.95	1577.18	1.76267	2.96674e-07	1.03773	up	--	--	--	--	--	--	--	--	--	--	--	--	--	--	--	--
neg_7160	Monomethyl glutaric acid	4.21847e-07	7.33864	4.21847e-07	5.52844	20.8056	17.2665	2069.01	1765.39	1886.92	1815.28	1812.93	1977.09	7.79673	1.64774e-07	1.04352	up	--	--	--	--	--	--	--	--	--	--	--	--	--	--	--	--
neg_725	D-Arabinono-1,4-lactone	713.024	836.707	827.689	773.182	810.972	817.418	1077.44	1016.29	1032.99	1070.83	1075.97	1095.07	0.414269	1.40477e-06	1.01043	up	--	--	--	--	--	--	--	--	--	--	--	--	--	--	--	--
neg_7251	Isorhamnetin	1261.71	1284.18	1438.18	1355.4	1435.04	1394.55	179.348	147.587	190.413	117.821	145.916	116.748	-3.18565	7.26012e-09	1.04322	down	--	--	LMPK12110002	Isorhamnetin	-	-	Polyketides [PK]	Flavonoids [PK12]	Flavones and Flavonols [PK1211]	--	--	--	--	--	--	--
neg_733	D-Glucarate	199.618	243.249	230.712	214.845	226.457	225.655	1319.62	1291.43	1244.46	1265.27	1309.54	1320.82	2.5316	1.20095e-11	1.046	up	C00818	Ascorbate and aldarate metabolism(ko00053);;Metabolic pathways(ko01100)	--	--	--	--	--	--	--	HMDB0000663	Organic compounds	Organic oxygen compounds	Organooxygen compounds	Carbohydrates and carbohydrate conjugates	33037	87-73-0
neg_735	Ribose 1-phosphate	461.607	529.951	534.968	530.124	508.491	547.171	1223.73	1196.57	1190.77	1211.76	1235.52	1185.39	1.21875	1.46933e-11	1.04448	up	C00620	Purine metabolism(ko00230);;Pentose phosphate pathway(ko00030);;Metabolic pathways(ko01100)	--	--	--	--	--	--	--	--	--	--	--	--	--	--
neg_7387	2-Hydroxycinnamic acid	3.4689	5.53123	15.4306	8.34903	7.61684	14.7692	2102.7	2171.19	2066.77	2090.99	2142.89	2134.03	7.84781	2.39067e-10	1.04667	up	C05838	Metabolic pathways(ko01100);;Phenylpropanoid biosynthesis(ko00940);;Phenylalanine metabolism(ko00360);;Biosynthesis of secondary metabolites(ko01110)	--	--	--	--	--	--	--	HMDB0134028	Organic compounds	Phenylpropanoids and polyketides	Cinnamic acids and derivatives	Hydroxycinnamic acids and derivatives	11968	_
neg_7429	D-(+)-Melibiose	868.926	918.408	1011.77	1032.84	980.561	941.04	1079.77	1074.67	1102.7	1054.42	1081.32	1004.24	0.152971	0.00588772	0.799551	unchanged	--	--	--	--	--	--	--	--	--	HMDB0000048	Organic compounds	Organic oxygen compounds	Organooxygen compounds	Carbohydrates and carbohydrate conjugates	6602503	13299-20-2
neg_7435	Procyanidin A1	258.655	314.267	302.045	391.213	341.02	383.588	1773.45	1964.37	1776.86	1702.66	1750.74	1708.98	2.4231	1.89801e-09	1.04204	up	--	--	--	--	--	--	--	--	--	--	--	--	--	--	--	--
neg_752	Prunitrin	162.463	217.971	277.75	285.179	399.295	261.484	3182.25	2829.79	3247.99	3230.29	3143.96	3224.59	3.55537	7.25208e-10	1.04362	up	--	--	--	--	--	--	--	--	--	--	--	--	--	--	--	--
neg_760	UDP-glucose	619.172	732.172	702.626	680.778	701.837	714.945	1384.49	1172.98	1226.2	1264.18	1239.58	1314.47	0.872716	2.63058e-07	1.02855	up	C00029	Zeatin biosynthesis(ko00908);;Starch and sucrose metabolism(ko00500);;Glycerolipid metabolism(ko00561);;Amino sugar and nucleotide sugar metabolism(ko00520);;Biosynthesis of secondary metabolites(ko01110);;Pentose and glucuronate interconversions(ko00040);;Galactose metabolism(ko00052);;Pyrimidine metabolism(ko00240);;Metabolic pathways(ko01100);;Ascorbate and aldarate metabolism(ko00053)	--	--	--	--	--	--	--	HMDB0000286	Organic compounds	Nucleosides, nucleotides, and analogues	Pyrimidine nucleotides	Pyrimidine nucleotide sugars	8629	133-89-1
neg_7779	Bilirubin	1315.1	1354.74	1516.83	1480.12	1419.93	1206.36	1459.58	1799.09	1098.8	1382.89	1263.76	1172.81	-0.0203454	0.868511	0.0573832	unchanged	C00486	Porphyrin and chlorophyll metabolism(ko00860);;Biosynthesis of secondary metabolites(ko01110);;Metabolic pathways(ko01100)	--	--	--	--	--	--	--	HMDB0240584	Organic compounds	Organoheterocyclic compounds	Tetrapyrroles and derivatives	Bilirubins	5315454	69853-44-7
neg_781	Uridine diphosphate (UDP)	987.998	1193.03	1015.52	1243.32	1146.73	1196.45	893.445	906.205	795.967	816.302	800.528	992.497	-0.382051	0.000740878	0.883245	unchanged	--	--	--	--	--	--	--	--	--	--	--	--	--	--	--	--
neg_7845	Oleandrin	539.455	599.928	623.686	614.19	602.753	582.131	1550.2	1652.98	1556.47	1589.53	1580.82	1546.24	1.41157	1.8309e-12	1.04467	up	--	--	LMST01120025	Oleandrin	(3beta,5beta,16beta)-16-(acetyloxy)-3-[(2,6-dideoxy-3-O-methyl-alpha-L-arabino-hexopyranosyl)oxy]-14-hydroxy-card-20(22)-enolide	-	Sterol Lipids [ST]	Sterols [ST01]	Cardanolides and derivatives [ST0112]	--	--	--	--	--	--	--
neg_787	Uridine diphosphate-N-acetylglucosamine	342.078	516.785	472.762	435.98	435.561	422.954	1965.85	1811.45	1849.8	2067.03	2053.5	2041.5	2.16645	3.83183e-09	1.04116	up	--	--	--	--	--	--	--	--	--	--	--	--	--	--	--	--
neg_855	Stachyose hydrate from Stachys tuberifera	1477.16	1708.62	1710.05	1718.99	1776.18	1808.19	392.258	385.672	384.591	396.561	401.374	387.5	-2.11898	1.11083e-06	1.04032	down	--	--	--	--	--	--	--	--	--	--	--	--	--	--	--	--
neg_860	Camptothecin	354.097	524.424	514.181	549.944	481.153	558.289	1526.55	1516.25	1749.34	1763.25	1707.16	1585.81	1.72356	9.55224e-09	1.03506	up	--	--	--	--	--	--	--	--	--	--	--	--	--	--	--	--
neg_871	Echinacoside	361.577	467.072	422.024	425.902	484.658	441.196	2357.79	2186.33	2190.47	2030.44	2017	2160.88	2.31423	4.4038e-08	1.04168	up	--	--	--	--	--	--	--	--	--	--	--	--	--	--	--	--
neg_878	D-Lactic acid	1049.94	1082.45	1146	1079.62	1088.97	1169.95	787.901	730.998	772.982	814.116	821.494	821.086	-0.478665	2.06055e-07	1.01862	down	C00954	Propanoate metabolism(ko00640);;Glycolysis / Gluconeogenesis(ko00010);;Metabolic pathways(ko01100);;Pyruvate metabolism(ko00620);;Biosynthesis of secondary metabolites(ko01110);;Tryptophan metabolism(ko00380);;Fructose and mannose metabolism(ko00051);;Plant hormone signal transduction(ko04075)	--	--	--	--	--	--	--	HMDB0144295	Organic compounds	Organic acids and derivatives	Hydroxy acids and derivatives	Alpha hydroxy acids and derivatives	612	_
neg_8793	Ile Ser Arg Lys	4.21847e-07	4.21847e-07	2.35876	2.89481	1.57869	1.71054	4768.43	4861.52	4548.87	5000.15	4976.56	4974.66	11.7355	1.27066e-08	1.04585	up	--	--	--	--	--	--	--	--	--	--	--	--	--	--	--	--
neg_897	1-Methylnicotinamide	657.454	759.708	741.015	772.19	803.564	834.265	1115.95	1093.2	1134.27	1161.23	1105.08	1125.69	0.560144	5.13633e-06	1.01921	up	C02918	Metabolic pathways(ko01100);;Nicotinate and nicotinamide metabolism(ko00760)	--	--	--	--	--	--	--	--	--	--	--	--	--	--
neg_9330	Dioscin	1478.63	1658.98	1702.88	1586.69	1605.55	1614.49	40.3488	57.1378	55.6834	66.6904	64.3128	55.7917	-4.82665	4.20402e-08	1.04497	down	--	--	LMST01080053	Dioscin	3-O-(Rhaa1-4(Rhaa1-2)Glcb)-(25R)-spirost-5-en-3beta-ol	-	Sterol Lipids [ST]	Sterols [ST01]	Spirostanols and derivatives [ST0108]	--	--	--	--	--	--	--
neg_966	Quinate	62.0973	70.2476	72.5103	74.5219	75.5624	73.2686	1383.12	1343.67	1374.24	1365.79	1355.3	1352.25	4.25472	6.59877e-13	1.04682	up	C00296	Metabolic pathways(ko01100);;Phenylalanine, tyrosine and tryptophan biosynthesis(ko00400)	--	--	--	--	--	--	--	HMDB0042004	Organic compounds	Organoheterocyclic compounds	Quinolines and derivatives	_	7060	91-63-4
neg_968	BETA-D-LACTOSE	1404.13	1556.36	1616.9	1581.5	1597.16	1601.91	789.91	742.318	754.058	779.688	764.915	763.021	-1.02647	9.1821e-07	1.03837	down	--	--	--	--	--	--	--	--	--	HMDB0041627	Organic compounds	Organic oxygen compounds	Organooxygen compounds	Carbohydrates and carbohydrate conjugates	6134	5965-66-2
neg_9684	13-OxoODE	216.011	235.57	248.953	245.571	242.613	246.999	1997.35	1986.32	2065.89	1989.23	1967.14	1983.86	3.06196	1.09045e-11	1.04654	up	C14765	Linoleic acid metabolism(ko00591)	LMFA02000252	13-OxoODE	13-oxo-9,11-octadecadienoic acid	-	Fatty Acyls [FA]	Octadecanoids [FA02]	Other Octadecanoids [FA0200]	HMDB0004668	Organic compounds	Lipids and lipid-like molecules	Fatty Acyls	Lineolic acids and derivatives	6446027	_
neg_971	Azacitidine	102.816	112.357	117.38	119.726	121.667	117.59	1101.71	1047.05	1062.59	1110.15	1070.71	1099.14	3.23064	2.95752e-10	1.04626	up	--	--	--	--	--	--	--	--	--	HMDB0015063	Organic compounds	Organic oxygen compounds	Organooxygen compounds	Carbohydrates and carbohydrate conjugates	9444	320-67-2
neg_980	Glyceric acid	619.692	657.394	684.166	657.063	677.119	690.307	1240.57	1170.33	1150.17	1322.4	1242.99	1218.39	0.881884	2.44903e-07	1.03484	up	C00258	Glycine, serine and threonine metabolism(ko00260);;Glycerolipid metabolism(ko00561);;Biosynthesis of secondary metabolites(ko01110);;Pentose phosphate pathway(ko00030);;Glyoxylate and dicarboxylate metabolism(ko00630);;Metabolic pathways(ko01100);;Carbon metabolism(ko01200)	--	--	--	--	--	--	--	--	--	--	--	--	--	--
neg_9841	Trandolapril	1480.6	1478.66	1336.6	1270.7	1154.74	1078.33	217.378	248.519	354.7	280.05	380.211	544.918	-1.94493	9.78168e-07	1.00967	down	--	--	--	--	--	--	--	--	--	--	--	--	--	--	--	--
neg_9860	Cucurbitacin B	840.025	946.364	993.219	934.542	965.84	967.367	1100.45	935.185	1027.59	1083.71	1093.21	1137.88	0.175534	0.00857088	0.757399	unchanged	--	--	LMST01010104	Cucurbitacin B	-	-	Sterol Lipids [ST]	Sterols [ST01]	Cholesterol and derivatives [ST0101]	--	--	--	--	--	--	--
neg_9881	(±)12(13)-EpOME	588.663	648.99	698.69	673.293	702.782	728.799	1386.11	1413.03	1432.73	1451.69	1413.09	1390.57	1.0705	3.09635e-09	1.04194	up	--	--	--	--	--	--	--	--	--	--	--	--	--	--	--	--
neg_9896	Iso-Olomoucine	655.52	723.553	731.522	815.095	1162.29	827.452	1365.03	1206.14	1176.86	1360.67	899.628	1041.59	0.520286	0.00666549	0.766688	unchanged	--	--	--	--	--	--	--	--	--	--	--	--	--	--	--	--
neg_9944	cis-9,10-Epoxystearic acid	4.21847e-07	4.21847e-07	151.475	4.21847e-07	102.418	98.1525	4014.71	3563.29	3564.19	2647.58	2716.11	2409.66	5.74766	7.01774e-05	1.01053	up	C19418	Cutin, suberine and wax biosynthesis(ko00073)	--	--	--	--	--	--	--	--	--	--	--	--	--	--
neg_9959	PS(16_0_16_0)	707.24	580.976	488.334	667.241	495.966	401.335	1272.52	1220.55	1240.9	1027.92	1272.44	1352.34	1.14461	1.21127e-06	1.00145	up	--	--	--	--	--	--	--	--	--	--	--	--	--	--	--	--
neg_999	3-Hydroxy-4-methoxycinnamic acid	1660.45	2306.15	2257.74	1857.46	1590.66	1554.59	863.891	813.776	736.796	1172.67	1196.38	1022.71	-0.951307	0.000447679	0.916443	unchanged	--	--	--	--	--	--	--	--	--	HMDB0000955	Organic compounds	Phenylpropanoids and polyketides	Cinnamic acids and derivatives	Hydroxycinnamic acids and derivatives	736186	25522-33-2
pos_1010	Indole-3-Carbinol	729.727	821.963	841.453	802.569	844.479	836.021	1249.53	1285.36	1271.26	1257.28	1256.47	1230.38	0.630771	1.04054e-07	1.03703	up	--	--	--	--	--	--	--	--	--	HMDB0005785	Organic compounds	Organoheterocyclic compounds	Indoles and derivatives	Indoles	3712	700-06-1
pos_1012	Indole-3-acetamide	693.169	752.072	739.787	734.19	744.974	757.247	1263	1279.33	1300.33	1271.67	1272.09	1220.2	0.78274	7.24208e-12	1.04319	up	C02693	Metabolic pathways(ko01100);;Tryptophan metabolism(ko00380)	--	--	--	--	--	--	--	HMDB0029739	Organic compounds	Organoheterocyclic compounds	Indoles and derivatives	Indoles	397	879-37-8
pos_1013	N-Hydroxy-L-tryptophan	659.287	721.804	716.863	706.376	715.927	736.305	1280.02	1295.06	1284.83	1321.31	1305.38	1262.32	0.864307	4.21277e-12	1.04406	up	--	--	--	--	--	--	--	--	--	--	--	--	--	--	--	--
pos_1015	Traumatic Acid	1159.3	1338.57	1257.39	1375.41	1449.89	1436.03	855.113	972.006	896.492	874.773	893.028	953.628	-0.558045	7.09735e-05	0.984846	unchanged	C16308	alpha-Linolenic acid metabolism(ko00592);;Biosynthesis of secondary metabolites(ko01110)	LMFA01170002	Traumatic acid	2E-dodecenedioic acid	trans-2-dodecenedioic acid; trans-Traumatic acid	Fatty Acyls [FA]	Fatty Acids and Conjugates [FA01]	Dicarboxylic acids [FA0117]	--	--	--	--	--	--	--
pos_1024	Caftaric acid	40.0093	56.094	49.0649	41.6038	54.7459	51.9899	1851.02	1903.13	1905.64	1831.14	1836.66	1753.2	5.23852	4.20625e-09	1.04614	up	--	--	--	--	--	--	--	--	--	HMDB0013680	Organic compounds	Phenylpropanoids and polyketides	Cinnamic acids and derivatives	Hydroxycinnamic acids and derivatives	6440397	67879-58-7
pos_1027	Telephioidin	123.888	143.279	125.801	138.746	137.614	125.62	1847.26	1756.63	1837.62	1790.36	1834.15	1787.02	3.77109	1.761e-10	1.04657	up	--	--	LMPK12110116	Telephioidin	6-C-beta-D-glucopyranosyl-5,7,2',3',5',6'-hexahydroxyflavone	-	Polyketides [PK]	Flavonoids [PK12]	Flavones and Flavonols [PK1211]	--	--	--	--	--	--	--
pos_1033	2-Pyrrolidone-5-carboxylic acid, methyl ester	509.096	573.503	521.362	504.078	547.332	547.028	1425.88	1528.48	1567.88	1530.61	1507.27	1479.88	1.49717	1.85705e-10	1.04415	up	--	--	--	--	--	--	--	--	--	--	--	--	--	--	--	--
pos_1061	5-Imino-2-methyl-1-cyclopenten-1-ol	984.102	1071.39	1087.89	986.185	1020.95	1032.28	1149.4	1128.9	1115.42	1089.22	1146.91	1143.94	0.131705	0.00124753	0.881261	unchanged	--	--	--	--	--	--	--	--	--	--	--	--	--	--	--	--
pos_1063	Valyl-Aspartate	663.744	739.037	732.981	726.164	729.5	761.143	1425.69	1443.04	1418.58	1378.22	1399.31	1373.34	0.955064	5.18308e-12	1.04343	up	--	--	--	--	--	--	--	--	--	HMDB0029123	Organic compounds	Organic acids and derivatives	Carboxylic acids and derivatives	Amino acids, peptides, and analogues	7009608	20556-16-5
pos_1072	2,5-Furandicarboxaldehyde	1013.05	1089.57	1085.52	1058.21	1061.16	1133.5	1092.35	1075.4	1073.27	1074.38	1097.4	1060.98	0.00732312	0.762331	0.10318	unchanged	--	--	--	--	--	--	--	--	--	--	--	--	--	--	--	--
pos_1073	4-Hydroxy-2H-pyran-3-carboxaldehyde	1062.06	1128.22	1137.65	1071.63	1099.14	1129.67	1148.91	1111.55	1082.7	1078.19	1113.89	1103.74	0.00230995	0.918232	0.0333233	unchanged	--	--	--	--	--	--	--	--	--	--	--	--	--	--	--	--
pos_1079	Theogallin	1030.99	1120.8	1144.01	1097.51	1097.21	1122.38	1162.99	1143.92	1129.27	1146.8	1132.14	1107.67	0.0450781	0.0873067	0.5536	unchanged	--	--	--	--	--	--	--	--	--	--	--	--	--	--	--	--
pos_1122	Visnagin	312.61	502.511	407.552	426.398	390.458	374.396	1601.1	1582.85	1646.47	1537.69	1493.72	1446.33	1.94712	8.23943e-11	1.0408	up	--	--	LMPK13110003	Visnagin	-	-	Polyketides [PK]	Aromatic polyketides [PK13]	Benzopyranoids [PK1311]	--	--	--	--	--	--	--
pos_1123	5,2',5'-Trihydroxyflavone	102.817	195.303	123.606	184.478	107.824	170.468	1685.04	1679.42	1682.16	1557.22	1523.93	1449.28	3.43665	1.48832e-08	1.04209	up	--	--	LMPK12110088	-	5,2',5'-Trihydroxyflavone	-	Polyketides [PK]	Flavonoids [PK12]	Flavones and Flavonols [PK1211]	--	--	--	--	--	--	--
pos_1140	1,4,6-Trihydroxy-5-methoxy-7-prenylxanthone	746.66	896.552	869.693	831.471	887.712	819.689	1254.06	1320.07	1397.88	1321.28	1322.74	1244.21	0.637784	4.72337e-08	1.02306	up	--	--	--	--	--	--	--	--	--	--	--	--	--	--	--	--
pos_1141	Demethyltorosaflavone C	148.121	205.315	165.197	292.909	199.409	234.181	1619.11	1726.84	1679.07	1471.46	1596.83	1633.82	2.96572	4.18921e-10	1.04244	up	--	--	LMPK12110732	Demethyltorosaflavone C	-	-	Polyketides [PK]	Flavonoids [PK12]	Flavones and Flavonols [PK1211]	--	--	--	--	--	--	--
pos_1143	5-Carboxypyranopelargonidin 3-O-beta-glucopyranoside	114.289	115.115	130.695	114.018	133.04	119.126	1600.82	1638.58	1626.61	1626.46	1695.75	1625.7	3.75623	8.70071e-11	1.04661	up	--	--	LMPK12010438	-	5-Carboxypyranopelargonidin 3-O-beta-glucopyranoside	-	Polyketides [PK]	Flavonoids [PK12]	Anthocyanidins [PK1201]	--	--	--	--	--	--	--
pos_1151	Nympholide A	65.0839	68.0048	70.7838	67.5114	65.6489	71.0605	1744.79	1644.37	1572.9	1586.06	1685.79	1630.47	4.59526	2.28155e-08	1.04554	up	--	--	LMPK12112431	Nympholide A	-	-	Polyketides [PK]	Flavonoids [PK12]	Flavones and Flavonols [PK1211]	--	--	--	--	--	--	--
pos_1157	Scoparone	581.187	620.242	625.237	612.364	663.259	581.761	1187.04	1298.11	1203.73	1382.5	1323.23	1282.67	1.0593	2.84839e-07	1.03471	up	--	--	--	--	--	--	--	--	--	--	--	--	--	--	--	--
pos_1170	4-Hydroxy-3-methoxycinnamaldehyde	710.258	781.097	808.777	756.715	796.886	791.955	1305.35	1354.26	1357.66	1342.15	1328.28	1262.82	0.775158	1.3439e-10	1.03954	up	C02666	Biosynthesis of secondary metabolites(ko01110);;Phenylpropanoid biosynthesis(ko00940);;Metabolic pathways(ko01100)	--	--	--	--	--	--	--	HMDB0141782	Organic compounds	Benzenoids	Phenols	Methoxyphenols	5280536	20649-42-7
pos_1220	trans-Cinnamic acid	1388.08	1484.82	1533.87	1488.75	1487.4	1512.96	490.941	482.999	481.407	502.314	470.939	473.021	-1.61628	1.87783e-08	1.04483	down	C00423	Phenylalanine metabolism(ko00360);;Biosynthesis of secondary metabolites(ko01110);;Biosynthesis of various secondary metabolites - part 2(ko00998);;Phenylpropanoid biosynthesis(ko00940);;Metabolic pathways(ko01100);;Ubiquinone and other terpenoid-quinone biosynthesis(ko00130)	--	--	--	--	--	--	--	HMDB0000930	Organic compounds	Phenylpropanoids and polyketides	Cinnamic acids and derivatives	Cinnamic acids	444539	140-10-3
pos_1232	Toluene	1720.3	1822.2	1910.87	1810.19	1879.69	1870.87	468.577	454.699	423.83	457.854	426.143	412.227	-2.05893	4.27941e-09	1.04483	down	C01455	Metabolic pathways(ko01100)	--	--	--	--	--	--	--	--	--	--	--	--	--	--
pos_1238	5-Hydroxypseudobaptigenin	16.152	53.2014	27.8892	20.6534	112.984	4.21847e-07	1832.35	1730.56	1868.03	1665.51	1935.12	2006.04	5.57914	4.79248e-08	1.04224	up	C19727	Isoflavonoid biosynthesis(ko00943)	LMPK12050252	5-Hydroxypseudobaptigenin	-	-	Polyketides [PK]	Flavonoids [PK12]	Isoflavonoids [PK1205]	--	--	--	--	--	--	--
pos_1239	5,7,3',4',5'-Pentahydroxyflavanone	286.386	324.067	333.687	306.075	306.903	307.123	1449.36	1397.18	1442.13	1585.55	1477.09	1395.94	2.23024	5.48528e-08	1.04361	up	--	--	LMPK12140455	-	5,7,3',4',5'-Pentahydroxyflavanone	-	Polyketides [PK]	Flavonoids [PK12]	Flavanones [PK1214]	HMDB0126033	Organic compounds	Phenylpropanoids and polyketides	Flavonoids	Flavans	_	_
pos_1240	4-Hydroxyclobazam	156.071	179.057	190.902	189.077	206.135	181.065	1912.2	1958.36	2049.26	1860.21	1951.52	1904.47	3.4	2.47089e-09	1.04572	up	--	--	--	--	--	--	--	--	--	--	--	--	--	--	--	--
pos_1248	4,6,2',4'-Tetramethoxychalcone 2'-beta-glucoside	520.652	511.082	648.707	610.461	602.552	541.64	1576.15	1623.72	1597.59	1569.99	1636.31	1563.17	1.47771	3.74585e-10	1.04358	up	--	--	LMPK12120280	-	4,6,2',4'-Tetramethoxychalcone 2'-beta-glucoside	-	Polyketides [PK]	Flavonoids [PK12]	Chalcones and dihydrochalcones [PK1212]	--	--	--	--	--	--	--
pos_1252	UDP-N-acetylmuraminate	241.646	107.92	210.172	224.31	201.762	290.132	1680.19	1431.5	1726.69	1658.87	1602.51	1616.17	2.92879	1.8311e-09	1.04078	up	--	--	--	--	--	--	--	--	--	--	--	--	--	--	--	--
pos_1266	PG(18_2(9Z,12Z)_18_0)	952.593	373.258	261.065	593.488	176.857	126.73	226.772	997.321	1023.08	141.585	948.262	1027.82	0.813267	0.177049	0.440615	unchanged	--	--	--	--	--	--	--	--	--	--	--	--	--	--	--	--
pos_1283	PA(18:4(6Z,9Z,12Z,15Z)/17:1(9Z))	334.615	380.359	380.906	465.787	422.381	449.341	1748.1	1663.03	1660.39	1702.5	1751.23	1650.04	2.06403	5.05525e-13	1.04464	up	--	--	LMGP10010432	PA(18:4(6Z,9Z,12Z,15Z)/17:1(9Z))	1-(6Z,9Z,12Z,15Z-octadecatetraenoyl)-2-(9Z-heptadecenoyl)-glycero-3-phosphate	PA(35:5); PA(17:1_18:4)	Glycerophospholipids [GP]	Glycerophosphates [GP10]	Diacylglycerophosphates [GP1001]	--	--	--	--	--	--	--
pos_1300	Ricinoleic Acid methyl ester	873.75	994.073	1049	959.036	1023.44	1174.13	1363.8	1290.45	1196.86	1393.95	1295.88	1246.44	0.358625	0.000294446	0.913154	unchanged	--	--	--	--	--	--	--	--	--	--	--	--	--	--	--	--
pos_1303	3-hexanoyl-NBD Cholesterol	1258.44	1357.23	1407.79	1256.25	1354.28	1407.54	1246.92	1134.61	1100.16	1249.1	1212.49	1144.54	-0.182129	0.00190221	0.835664	unchanged	--	--	--	--	--	--	--	--	--	--	--	--	--	--	--	--
pos_1324	Norecasantalic acid	545.377	559.405	565.343	453.326	418.995	540.722	1827.92	2010.72	1792.35	1336.5	1804.14	1747.29	1.7705	1.66949e-05	1.01769	up	--	--	--	--	--	--	--	--	--	--	--	--	--	--	--	--
pos_1349	8,11,14-Nonadecatriynoic acid	481.122	584.452	459.505	528.997	518.124	440.01	1953.24	1894.76	1899.4	1436.57	1873.3	2040.67	1.8814	8.95832e-06	1.02479	up	--	--	LMFA01030502	8,11,14-nonadecatriynoic acid	8,11,14-nonadecatriynoic acid	8,11,14-Nonadecatriynoic acid	Fatty Acyls [FA]	Fatty Acids and Conjugates [FA01]	Unsaturated fatty acids [FA0103]	--	--	--	--	--	--	--
pos_1369	PC(16:0/20:4(5Z,8Z,10E,14Z)(12OH[S]))	949.307	693.565	543.654	812.744	490.979	318.669	594.294	889.637	1087.84	453.415	793.185	1027.12	0.34726	0.237808	0.387234	unchanged	--	--	LMGP20010002	PC(16:0/20:4(5Z,8Z,10E,14Z)(12OH[S]))	1-hexadecanoyl-2-(12S-hydroxy-5Z,8Z,10E,14Z-eicosatetraenoyl)-sn-glycero-3-phosphocholine	16:0/12-HETE PC; PC(36:4(OH)); PC(16:0_20:4(OH))	Glycerophospholipids [GP]	Oxidized glycerophospholipids [GP20]	Oxidized glycerophosphocholines [GP2001]	--	--	--	--	--	--	--
pos_1374	(3S,5R,6S)-5,6-epoxy-3-hydroxy-5,6-dihydro-12'-apo-beta-caroten-12'-al	756.648	696.45	847.485	680.561	674.012	766.84	1561.17	1532.15	1461.96	1330.65	1580.72	1498.87	1.01969	3.97517e-08	1.02813	up	--	--	LMPR01070294	(3S,5R,6S)-5,6-epoxy-3-hydroxy-5,6-dihydro-12'-apo-beta-caroten-12'-al	13-[(1S)-4S-hydroxy-2,2,6R-trimethyl-7-oxabicyclo[4.1.0]hept-1-yl]-2,7,11-trimethyltrideca-2E,4E,6E,8E,10E,12E-hexaenal	-	Prenol Lipids [PR]	Isoprenoids [PR01]	C40 isoprenoids (tetraterpenes) [PR0107]	--	--	--	--	--	--	--
pos_1426	DG(16:1(9Z)/18:2(9Z,12Z)/0:0)[iso2]	1179.55	1353.31	2409.25	1104.46	2713.86	4124.93	2382.43	3239.97	1302.99	3418.29	3334.44	1222.27	0.209617	0.60901	0.172706	unchanged	--	--	LMGL02010031	DG(16:1(9Z)/18:2(9Z,12Z)/0:0)[iso2]	1-(9Z-hexadecenoyl)-2-(9Z,12Z-octadecadienoyl)-sn-glycerol	DG(16:1/18:2/0:0)[iso2]; DG(34:3); DG(16:1_18:2)	Glycerolipids [GL]	Diradylglycerols [GL02]	Diacylglycerols [GL0201]	--	--	--	--	--	--	--
pos_1440	3beta-Acetoxy-11alpha-methoxy-12-ursen-28-oic acid	181.7	185.532	205.407	186.178	152.284	169.441	1849.41	1821.94	1908.15	1879.93	2012.86	2027.28	3.41175	2.1422e-08	1.04479	up	--	--	--	--	--	--	--	--	--	--	--	--	--	--	--	--
pos_1486	Tyrosyl-Alanine	36.9185	23.238	44.8734	24.0432	32.2518	49.1896	1607.79	1635.85	1717.79	1468	1694.51	1554.74	5.52282	1.083e-07	1.04406	up	--	--	--	--	--	--	--	--	--	--	--	--	--	--	--	--
pos_1487	Ala Trp Trp Ala	124.567	136.25	169.603	161.195	175.299	171.738	1513.21	1465.39	1476.56	1322.59	1457.08	1382.96	3.19866	1.41606e-08	1.04411	up	--	--	--	--	--	--	--	--	--	--	--	--	--	--	--	--
pos_1490	Thr Trp Met Arg	106.855	110.315	114.825	118.669	118.354	121.741	1523.44	1517.69	1552.04	1415.85	1537.29	1482.68	3.70831	8.52521e-09	1.04588	up	--	--	--	--	--	--	--	--	--	--	--	--	--	--	--	--
pos_1512	Arginyl-Glutamine	582.069	700.517	766.603	583.335	531.272	680.821	1256.72	1281.6	1265.94	1532.67	1538.98	1647.66	1.14862	1.48255e-05	0.996644	unchanged	--	--	--	--	--	--	--	--	--	HMDB0028707	Organic compounds	Organic acids and derivatives	Carboxylic acids and derivatives	Amino acids, peptides, and analogues	7019985	2483-17-2
pos_1555	Met Trp Arg Glu	106.217	103.159	109.393	121.884	119.624	118.838	1457.01	1389.75	1448.99	1315.49	1419.65	1385.64	3.6315	1.22577e-08	1.04553	up	--	--	--	--	--	--	--	--	--	--	--	--	--	--	--	--
pos_1609	Manumycin A	41.3547	85.3756	67.0404	59.6756	112.808	45.7687	1445.49	1513.46	1591.29	1340.27	1494.32	1371.12	4.40947	5.48802e-08	1.04282	up	--	--	LMFA08020185	manumycin	(2E,4E,6R)-N-[(1S,5S,6R)-5-hydroxy-5-[(1E,3E,5E)-7-[(2-hydroxy-5-oxo-cyclopenten-1-yl)amino]-7-oxo-hepta-1,3,5-trienyl]-2-oxo-7-oxabicyclo[4.1.0]hept-3-en-3-yl]-2,4,6-trimethyl-deca-2,4-dienamide	Manumycin A; Ucfi-C; AC1O5PHE	Fatty Acyls [FA]	Fatty amides [FA08]	N-acyl amines [FA0802]	--	--	--	--	--	--	--
pos_1610	Isomorellic acid	0.00152591	11.2609	12.2003	10.6551	9.89874	9.96841	1567.51	1544.35	1686.17	1400.41	1603.95	1573.01	7.44018	1.6072e-07	1.04383	up	--	--	--	--	--	--	--	--	--	--	--	--	--	--	--	--
pos_1633	PA(17:1(9Z)/18:4(6Z,9Z,12Z,15Z))	431.544	519.006	506.297	505.074	625.727	650.424	1602.97	1734.98	1610.1	1894.9	1828.55	2078.58	1.73114	1.26484e-06	1.0251	up	--	--	LMGP10010261	PA(17:1(9Z)/18:4(6Z,9Z,12Z,15Z))	1-(9Z-heptadecenoyl)-2-(6Z,9Z,12Z,15Z-octadecatetraenoyl)-glycero-3-phosphate	PA(35:5); PA(17:1_18:4)	Glycerophospholipids [GP]	Glycerophosphates [GP10]	Diacylglycerophosphates [GP1001]	--	--	--	--	--	--	--
pos_1660	Tyr Trp Arg Asp	48.1046	43.5567	47.5019	44.9154	51.2478	53.2701	1507.42	1432.48	1412.21	1524.83	1443.74	1311.05	4.90253	1.01674e-07	1.04442	up	--	--	--	--	--	--	--	--	--	--	--	--	--	--	--	--
pos_1681	Thapsigargin	4662.89	5018.03	5472.5	5199.72	5759.37	6677.38	6.11332	13.5088	7.4873	39.7647	14.9356	4.2067	-8.57442	7.41263e-06	1.03301	down	--	--	LMPR0103410001	Thapsigargin	-	-	Prenol Lipids [PR]	Isoprenoids [PR01]	C15 isoprenoids (sesquiterpenes) [PR0103]	--	--	--	--	--	--	--
pos_1684	DG(18:4(6Z,9Z,12Z,15Z)/16:0/0:0)	435.522	464.974	474.812	459.754	459.204	485.864	1713	1586.44	1586.25	1616.2	1668.01	1632.63	1.818	1.60885e-09	1.0452	up	--	--	--	--	--	--	--	--	--	HMDB0007330	Organic compounds	Lipids and lipid-like molecules	Fatty Acyls	Lineolic acids and derivatives	53478159	_
pos_1694	Phenylalanyl-Histidine	4.21847e-07	4.21847e-07	4.21847e-07	4.21847e-07	4.21847e-07	4.21847e-07	1247.77	930.746	958.226	999.031	1018.24	986.419	31.1759	3.63597e-06	1.03623	up	--	--	--	--	--	--	--	--	--	HMDB0028997	Organic compounds	Organic acids and derivatives	Carboxylic acids and derivatives	Amino acids, peptides, and analogues	9966159	33367-37-2
pos_1697	Isopimaric acid	1431.86	1403.99	1452.86	1389.52	1214.97	1513.99	941.726	1073.69	967.673	946.008	1110.82	1047.74	-0.465737	3.17021e-05	0.966865	unchanged	C09118	Biosynthesis of secondary metabolites(ko01110);;Diterpenoid biosynthesis(ko00904)	LMPR0104080010	isopimaric acid	(13S)-pimara-7,15-dien-18-oic acid	(1R,4aR,4bS,7S,10aR)-7-ethenyl-1,4a,7-trimethyl-3,4,4b,5,6,8,10,10a-octahydro-2H-phenanthrene-1-carboxylic acid; 4-Epi-isopimaric acid; Isopimaric acid	Prenol Lipids [PR]	Isoprenoids [PR01]	C20 isoprenoids (diterpenes) [PR0104]	--	--	--	--	--	--	--
pos_1728	Glycocholic acid	76.8702	70.3534	124.544	134.375	84.8599	106.806	2083.86	1910.99	2045.99	1907.56	2217.05	1949.25	4.34093	7.63436e-08	1.04351	up	C01921	Metabolic pathways(ko01100)	LMST05030001	Glycocholic Acid	N-(3alpha,7alpha,12alpha-trihydroxy-5beta-cholan-24-oyl)-glycine	Cholylglycine	Sterol Lipids [ST]	Steroid conjugates [ST05]	Glycine conjugates [ST0503]	HMDB0000331	Organic compounds	Lipids and lipid-like molecules	Steroids and steroid derivatives	Bile acids, alcohols and derivatives	44263376	68753-51-5
pos_1729	6,8,10,12-pentadecatetraenal	87.4246	54.8209	87.3006	63.0649	71.3927	63.0076	1732.7	1742.68	1719.66	1701.56	2064.69	1894.13	4.668	6.75786e-07	1.04122	up	--	--	LMFA06000087	6,8,10,12-pentadecatetraenal	6,8,10,12-pentadecatetraenal	-	Fatty Acyls [FA]	Fatty aldehydes [FA06]	-	--	--	--	--	--	--	--
pos_1744	Pioglitazone	4.21847e-07	25.3477	58.2533	17.3015	50.7017	13.4112	1080.65	1189.52	1162.31	1083.13	979.748	1055.61	5.31104	6.59355e-08	1.04202	up	--	--	--	--	--	--	--	--	--	--	--	--	--	--	--	--
pos_1749	Asn Gln Asn	282.271	351.489	275.609	387.269	245.283	366.659	1116.99	1227.85	1371.8	1398.57	1659.05	963.356	2.01939	0.000118685	0.994632	unchanged	--	--	--	--	--	--	--	--	--	--	--	--	--	--	--	--
pos_1771	Leukotriene C4	40.8989	40.6209	37.2618	37.2823	40.2753	41.1503	2091.06	2177.07	2289.25	2068.83	2085.44	2060.27	5.74897	2.99137e-08	1.04539	up	C02166	Arachidonic acid metabolism(ko00590);;Metabolic pathways(ko01100)	LMFA03020003	LTC4	5S-hydroxy-6R-(S-glutathionyl),7E,9E,11Z,14Z-eicosatetraenoic acid	Leukotriene C4	Fatty Acyls [FA]	Eicosanoids [FA03]	Leukotrienes [FA0302]	HMDB0005095	Organic compounds	Lipids and lipid-like molecules	Fatty Acyls	Eicosanoids	5283134	74841-69-3
pos_1779	Oblongolide	2265.94	2642.58	2548.01	2707.18	2527.53	2928.56	702.416	1021.6	788.558	743.565	1027.54	756.003	-1.63197	7.73656e-08	1.02807	down	--	--	--	--	--	--	--	--	--	--	--	--	--	--	--	--
pos_1787	DG(18:3(9Z,12Z,15Z)/18:3(9Z,12Z,15Z)/0:0)	1063.66	1053.65	1168.09	1165.21	1147.05	1143.96	1275.36	1156.85	1193.81	1230.18	1258.73	1213.84	0.120478	0.00531592	0.783105	unchanged	--	--	LMGL02010079	DG(18:3(9Z,12Z,15Z)/18:3(9Z,12Z,15Z)/0:0)	1,2-di-(9Z,12Z,15Z-octadecatrienoyl)-sn-glycerol	DG(18:3/18:3/0:0)	Glycerolipids [GL]	Diradylglycerols [GL02]	Diacylglycerols [GL0201]	HMDB0007308	Organic compounds	Lipids and lipid-like molecules	Fatty Acyls	Lineolic acids and derivatives	9543745	_
pos_1801	Salannin	12.8007	4.21847e-07	4.21847e-07	4.21847e-07	4.21847e-07	4.21847e-07	1567.93	1201.69	1378.66	1075.87	1232.31	1103.44	9.206	1.41749e-05	1.02857	up	--	--	--	--	--	--	--	--	--	--	--	--	--	--	--	--
pos_1832	DG(16:0/18:4(6Z,9Z,12Z,15Z)/0:0)	237.154	220.81	261.997	268.683	278.106	261.719	2125.36	2088.65	2019.48	1976.17	2069.61	1974.12	3.00302	4.69538e-10	1.0458	up	--	--	--	--	--	--	--	--	--	HMDB0007106	Organic compounds	Lipids and lipid-like molecules	Fatty Acyls	Lineolic acids and derivatives	53478027	_
pos_1855	Paroxetine	978.909	1057.61	1075.23	1016.37	1040.01	1083.87	1345.77	1129.89	1157.75	1144.87	1233.71	1227.65	0.211599	0.00260658	0.855112	unchanged	--	--	--	--	--	--	--	--	--	--	--	--	--	--	--	--
pos_1863	beta-Thujaplicin	914.386	730.367	681.651	859.521	702.432	697.941	839.973	1317.91	1159.36	743.365	1202.09	1342.83	0.526345	0.0201734	0.728325	unchanged	--	--	--	--	--	--	--	--	--	--	--	--	--	--	--	--
pos_1891	21-hydroxyallopregnanolone	632.762	668.179	737.659	729.34	744.014	738.859	1402.47	1383.09	1388.73	1459.73	1439.09	1396.91	0.994627	3.67222e-10	1.04141	up	--	--	LMST02030132	21-hydroxyallopregnanolone	3alpha,21-dihydroxy-5alpha-pregnane-20-one	-	Sterol Lipids [ST]	Steroids [ST02]	C21 steroids (gluco/mineralocorticoids, progestogins) and derivatives [ST0203]	--	--	--	--	--	--	--
pos_1893	DG(18:3(6Z,9Z,12Z)/18:3(9Z,12Z,15Z)/0:0)	622.591	669.7	735.014	709.282	706.907	696.376	1410.41	1364.18	1385.77	1383.16	1350.68	1363.64	0.99618	5.02202e-10	1.04306	up	--	--	--	--	--	--	--	--	--	HMDB0007279	Organic compounds	Lipids and lipid-like molecules	Fatty Acyls	Lineolic acids and derivatives	53478121	_
pos_1894	MGDG(18:3(9Z,12Z,15Z)/18:3(9Z,12Z,15Z))	761.443	810.133	887.733	825.812	856.347	872.492	1348.51	1281.43	1305.02	1386.13	1385.1	1326.29	0.679897	2.9298e-09	1.03343	up	--	--	LMGL05010001	MGDG(18:3(9Z,12Z,15Z)/18:3(9Z,12Z,15Z))	1,2 di-(9Z,12Z,15Z-octadecatrienoyl)-3-O-Beta-D-galactosyl-sn-glycerol	Monogalactosyldiacylglycerol(18:3(9Z,12Z,15Z)/18:3(9Z,12Z,15Z))	Glycerolipids [GL]	Glycosyldiradylglycerols [GL05]	Glycosyldiacylglycerols [GL0501]	--	--	--	--	--	--	--
pos_1900	Cer(d14:2(4E,6E)/20:1(11Z))	1384.24	1166.81	1652.41	1598.82	1560.99	1683.81	382.498	364.538	234.086	390.143	516.93	371.132	-2.00156	4.20071e-06	1.01655	down	--	--	LMSP02010055	Cer(d14:2(4E,6E)/20:1(11Z))	N-(11Z-eicosenoyl)-4E,6E-tetradecasphingadienine	Cer[NS]	Sphingolipids [SP]	Ceramides [SP02]	N-acylsphingosines (ceramides) [SP0201]	--	--	--	--	--	--	--
pos_1902	PS(O-16:0/17:0)	1927.33	1825.47	2363.43	2385.24	2398.79	2458.89	548.636	466.44	469.411	508.767	577.853	498.527	-2.12169	1.57306e-05	1.02503	down	--	--	LMGP03020081	PS(O-16:0/17:0)	1-hexadecyl-2-heptadecanoyl-glycero-3-phosphoserine	PS(O-33:0); PS(O-16:0/17:0)	Glycerophospholipids [GP]	Glycerophosphoserines [GP03]	1-alkyl,2-acylglycerophosphoserines [GP0302]	--	--	--	--	--	--	--
pos_1933	DG(18:3(9Z,12Z,15Z)/16:0/0:0)	655.141	631.265	803.992	736.512	773.958	871.493	1416.49	1220.6	1247.55	1454.21	1817.53	1550.71	0.961154	0.000206593	0.960735	unchanged	--	--	--	--	--	--	--	--	--	HMDB0007301	Organic compounds	Lipids and lipid-like molecules	Fatty Acyls	Lineolic acids and derivatives	53478143	_
pos_1947	DG(18:2(9Z,12Z)/18:3(9Z,12Z,15Z)/0:0)[iso2]	478.178	488.753	577.257	553.478	552.846	571.99	1703.77	1572	1670.36	1771.33	1746.12	1716.43	1.65949	3.17908e-10	1.04254	up	--	--	LMGL02010071	DG(18:2(9Z,12Z)/18:3(9Z,12Z,15Z)/0:0)[iso2]	1-(9Z,12Z-octadecadienoyl)-2-(9Z,12Z,15Z-octadecatrienoyl)-sn-glycerol	DG(18:2/18:3/0:0)[iso2]; DG(36:5); DG(18:2_18:3)	Glycerolipids [GL]	Diradylglycerols [GL02]	Diacylglycerols [GL0201]	--	--	--	--	--	--	--
pos_1959	Docosanamide	1138.5	1352.44	1419.38	1604.9	1276.25	1362.89	877.408	875.874	928.544	1034.45	772.548	856.255	-0.609361	0.00021008	0.941434	unchanged	--	--	LMFA08010020	Docosanamide	docosanamide	-	Fatty Acyls [FA]	Fatty amides [FA08]	Primary amides [FA0801]	--	--	--	--	--	--	--
pos_1981	2-(9R-(tricosanoyloxy)-3-methyl-2Z-decenoyloxy)-ethanesulfonic acid	1048.52	1093.36	1225.82	1124.65	1195.92	1254.96	1206.56	1134.9	1223.49	1305.44	1353.89	1306.42	0.117176	0.0624613	0.57783	unchanged	--	--	LMFA07020004	2-(9R-(tricosanoyloxy)-3-methyl-2Z-decenoyloxy)-ethanesulfonic acid	2-(9R-(tricosanoyloxy)-3-methyl-2Z-decenoyloxy)-ethanesulfonic acid	-	Fatty Acyls [FA]	Fatty esters [FA07]	Wax diesters [FA0702]	--	--	--	--	--	--	--
pos_1984	25-Hydroxy-6,19-dihydro-6,19-ethanovitamin D3	680.027	750.317	793.92	717.509	791.824	816.095	1557.46	1549.63	1538.27	1664.54	1677.84	1497.3	1.05988	3.08413e-09	1.03685	up	--	--	LMST03020673	25-Hydroxy-6,19-dihydro-6,19-ethanovitamin D3	(5Z,7E)-(3S)-6,19-ethano-9,10-seco-5(10),7-cholestadiene-3,25-diol	-	Sterol Lipids [ST]	Secosteroids [ST03]	Vitamin D3 and derivatives [ST0302]	--	--	--	--	--	--	--
pos_1990	DG(16:0/18:3(9Z,12Z,15Z)/0:0)[iso2]	665.294	669.846	741.826	644.213	663.713	695.833	1547.8	1341.67	1362.87	1457.27	1488.46	1394.43	1.07425	1.74342e-07	1.03559	up	--	--	LMGL02010032	DG(16:0/18:3(9Z,12Z,15Z)/0:0)[iso2]	1-hexadecanoyl-2-(9Z,12Z,15Z-octadecatrienoyl)-sn-glycerol	DG(16:0/18:3/0:0)[iso2]; DG(34:3); DG(16:0_18:3)	Glycerolipids [GL]	Diradylglycerols [GL02]	Diacylglycerols [GL0201]	--	--	--	--	--	--	--
pos_1991	Decanoyl-L-carnitine	1095.85	1199.37	1329.4	1168.41	1273.36	1360.08	1349.67	1271.72	1230.76	1342.92	1312.04	1190.89	0.0518061	0.379004	0.293859	unchanged	--	--	--	--	--	--	--	--	--	HMDB0000651	Organic compounds	Lipids and lipid-like molecules	Fatty Acyls	Fatty acid esters	10245190	1492-27-9
pos_2003	Ribothymidine	1033.93	1025.89	1226.47	1334.94	1290.57	1414.58	1189.51	1175.46	1096.46	1109.96	1117.11	1173.17	-0.0945423	0.297247	0.359499	unchanged	--	--	--	--	--	--	--	--	--	--	--	--	--	--	--	--
pos_2005	5-Aminopentanoic acid	3805.99	2441.68	2828.69	1462.88	1851.43	1479.86	1895.36	772.192	943.577	898.819	1035.7	1618.37	-0.95318	0.0296171	0.678413	unchanged	C00431	Arginine and proline metabolism(ko00330);;Metabolic pathways(ko01100);;Lysine degradation(ko00310)	LMFA01100040	5-amino-pentanoic acid	5-amino-pentanoic acid	5-Aminopentanoic acid	Fatty Acyls [FA]	Fatty Acids and Conjugates [FA01]	Amino fatty acids [FA0110]	HMDB0003355	Organic compounds	Organic acids and derivatives	Carboxylic acids and derivatives	Amino acids, peptides, and analogues	138	660-88-8
pos_2085	Bryostatin 1	2288.08	1533	1271.14	863.857	848.234	965.039	945.973	1076.16	1014.91	954.588	1307.27	1323.43	-0.230453	0.450744	0.256922	unchanged	--	--	--	--	--	--	--	--	--	--	--	--	--	--	--	--
pos_2257	Helenalin	1472.03	1570.35	1497.01	1414.54	1435.07	1572.45	820.662	894.725	802.531	969.959	835.148	779.7	-0.812462	1.65828e-08	1.02765	down	--	--	--	--	--	--	--	--	--	--	--	--	--	--	--	--
pos_2270	N2,N2-Dimethylguanosine	139.533	170.791	157.544	157.208	242.412	150.348	1344.55	2233.11	2184.91	2247.75	2299.41	2242.75	3.6244	4.63631e-05	1.01628	up	--	--	--	--	--	--	--	--	--	HMDB0004824	Organic compounds	Nucleosides, nucleotides, and analogues	Purine nucleosides	_	92919	2140-67-2
pos_2273	Cis-zeatin-9-N-glucoside	764.258	832.995	883.958	909.771	920.854	940.803	1543.52	1545.92	1597.62	1509.45	1608.54	1595.86	0.839758	1.4253e-08	1.03614	up	--	--	--	--	--	--	--	--	--	HMDB0012202	Organic compounds	Organic oxygen compounds	Organooxygen compounds	Carbohydrates and carbohydrate conjugates	101921807	169565-72-4
pos_2281	Orientin 2''-O-gallate	651.945	689.945	651.913	656.562	588.586	737.686	1108.1	1066.31	1226.22	1156.17	1042.02	1182.31	0.769976	3.45076e-07	1.01815	up	--	--	LMPK12110530	Orientin 2''-O-gallate	-	-	Polyketides [PK]	Flavonoids [PK12]	Flavones and Flavonols [PK1211]	--	--	--	--	--	--	--
pos_2299	Baicalin	171.864	176.032	179.42	171.099	185.73	197.433	1701.58	1685.6	1701.69	1697.7	1664.24	1647.4	3.22289	2.36411e-13	1.04672	up	--	--	LMPK12111081	Baicalin	-	Baicalein 7-glucuronide	Polyketides [PK]	Flavonoids [PK12]	Flavones and Flavonols [PK1211]	--	--	--	--	--	--	--
pos_2313	Luteolin 3'-glucuronide	23.3002	25.272	22.8953	19.0884	32.2376	30.0734	1607.78	1552.2	1642.49	1647.52	1650.34	1597.62	5.98733	1.05101e-09	1.0465	up	--	--	LMPK12110650	Luteolin 3'-glucuronide	-	-	Polyketides [PK]	Flavonoids [PK12]	Flavones and Flavonols [PK1211]	HMDB0240540	Organic compounds	Phenylpropanoids and polyketides	Flavonoids	Flavonoid glycosides	10253785	_
pos_2314	(2S)-5,7,3',4'-Tetrahydroxyflavanone 7-glucuronide	48.042	64.3547	67.8576	69.6476	60.9616	66.1186	1915.43	1916.91	1923.23	1873.82	1855.38	1840.3	4.90888	1.24632e-10	1.04659	up	--	--	LMPK12140372	-	(2S)-5,7,3',4'-Tetrahydroxyflavanone 7-glucuronide	-	Polyketides [PK]	Flavonoids [PK12]	Flavanones [PK1214]	--	--	--	--	--	--	--
pos_2316	Kainic Acid	4.21847e-07	4.21847e-07	107.088	56.8617	55.8401	4.21847e-07	1630.84	1852.05	2017.14	2170.26	2302.97	2295.38	5.8027	5.74623e-06	1.03163	up	--	--	--	--	--	--	--	--	--	--	--	--	--	--	--	--
pos_2318	Apocynin A	96.6548	120.6	109.825	126.911	108.32	128.316	1652.3	1658.73	1834.68	1764.35	1761.25	1712.26	3.91025	1.50179e-08	1.04533	up	--	--	LMPK12020119	Apocynin A	-	-	Polyketides [PK]	Flavonoids [PK12]	Flavans, Flavanols and Leucoanthocyanidins [PK1202]	--	--	--	--	--	--	--
pos_2321	Coenzyme F420-1	258.42	379.306	369.147	300.832	354.791	311.244	1878.17	1808.7	1886.13	1882.82	1981.32	1936.05	2.52663	5.75253e-13	1.04498	up	C19152	Metabolic pathways(ko01100)	--	--	--	--	--	--	--	--	--	--	--	--	--	--
pos_2323	Dihydropteridine	476.641	459.341	604.635	523.513	530.038	580.528	1621.04	1438.63	1591.37	1433.51	1465.86	1474.56	1.5073	1.90958e-09	1.03787	up	--	--	--	--	--	--	--	--	--	HMDB0001441	Organic compounds	Organoheterocyclic compounds	Pteridines and derivatives	_	167	_
pos_2324	Tetrahydropteridine	143.99	170.598	158.878	194.635	179.125	182.857	1563.8	1699.52	1632.75	1728.25	1786.68	1830.61	3.31361	1.0968e-07	1.04329	up	--	--	--	--	--	--	--	--	--	HMDB0001216	Organic compounds	Organoheterocyclic compounds	Pteridines and derivatives	_	156	10593-78-9
pos_2326	Theobromine	135.672	149.867	154.458	147.303	148.439	151.957	1669.27	1630.79	1625.57	1620.19	1687.51	1635.61	3.47476	5.92646e-11	1.04669	up	C07480	Biosynthesis of secondary metabolites(ko01110);;Caffeine metabolism(ko00232);;Metabolic pathways(ko01100)	--	--	--	--	--	--	--	--	--	--	--	--	--	--
pos_2335	Chlorogenate	211.278	262.658	287.239	262.428	237.328	283.725	1624.66	1648.04	1737.55	1654.59	1709.22	1655.89	2.69896	3.05367e-13	1.04581	up	C00852	Flavonoid biosynthesis(ko00941);;Stilbenoid, diarylheptanoid and gingerol biosynthesis(ko00945);;Biosynthesis of secondary metabolites(ko01110);;Phenylpropanoid biosynthesis(ko00940)	--	--	--	--	--	--	--	HMDB0003164	Organic compounds	Organic oxygen compounds	Organooxygen compounds	Alcohols and polyols	1794427	327-97-9
pos_2342	Quercetin-3'-glucuronide	33.0295	38.211	38.995	35.5061	36.0425	43.0775	1738.52	1678.22	1747.52	1718.21	1739.88	1683.11	5.51823	2.58605e-10	1.04671	up	--	--	--	--	--	--	--	--	--	--	--	--	--	--	--	--
pos_2351	Harmine	306.8	312.711	353.521	281.166	341.006	352.422	1568.19	1619.88	1676.71	1563.92	1572.18	1626.79	2.30547	1.66155e-12	1.04536	up	--	--	--	--	--	--	--	--	--	--	--	--	--	--	--	--
pos_2356	4-Hydroxybenzaldehyde	352.222	411.218	400.389	416.357	393.004	380.384	1465.66	1449.17	1494.14	1413.49	1437.57	1432.26	1.88488	1.91537e-14	1.04586	up	C00633	Metabolic pathways(ko01100)	--	--	--	--	--	--	--	--	--	--	--	--	--	--
pos_2362	3,4-Dihydroxymandelaldehyde	221.85	245.913	257.423	244.803	248.299	258.215	1550.57	1492.1	1556.4	1507.78	1533.53	1516.94	2.63274	2.02969e-13	1.04651	up	C05577	Tyrosine metabolism(ko00350);;Metabolic pathways(ko01100)	--	--	--	--	--	--	--	--	--	--	--	--	--	--
pos_2364	8-Hydroxy-2'-deoxyguanosine	117.46	4.21847e-07	4.21847e-07	4.21847e-07	36.627	19.5278	1336.35	1675.09	1588.92	1603.19	1652.76	1707.87	5.78368	1.21937e-07	1.04002	up	--	--	--	--	--	--	--	--	--	HMDB0003333	Organic compounds	Nucleosides, nucleotides, and analogues	Purine nucleosides	Purine 2'-deoxyribonucleosides	73318	88847-89-6
pos_2377	6''-O-Acetylgenistin	31.7529	58.9606	20.7502	48.5899	58.814	78.4477	1318.07	1256.62	1453.36	2009.22	1561.3	1469.12	4.93067	3.88416e-05	1.01892	up	--	--	--	--	--	--	--	--	--	--	--	--	--	--	--	--
pos_2380	5-Hydroxydopamine	842.823	1015.53	1032.39	1072.77	1174.2	1098.14	603.039	904.247	833.202	853.754	818.094	939.806	-0.332532	0.00906686	0.749142	unchanged	--	--	--	--	--	--	--	--	--	HMDB0004817	Organic compounds	Benzenoids	Phenols	Benzenediols	114772	1927-04-04
pos_2382	Diosmin	667.386	783.608	714.591	704.026	730.177	734.243	1146.18	1115.43	1014.77	1203.96	1160.71	1149.58	0.647836	7.36962e-07	1.01902	up	--	--	LMPK12110814	Luteolin 4'-methyl ether 7-rutinoside	-	3',5,7-Trihydroxy-4'-methoxyflavone 7-rutinoside;; Diosmin	Polyketides [PK]	Flavonoids [PK12]	Flavones and Flavonols [PK1211]	--	--	--	--	--	--	--
pos_2390	6-hydroxy-2-hexynoic acid	1084.13	1084.32	1131.11	1315.38	1392.68	1340.73	798.651	909.667	972.444	1098.74	976.067	1136.1	-0.318745	0.00994803	0.74358	unchanged	--	--	LMFA01050273	6-hydroxy-2-hexynoic acid	6-hydroxy-2-hexynoic acid	2-Hexynoic acid, 6-hydroxy-	Fatty Acyls [FA]	Fatty Acids and Conjugates [FA01]	Hydroxy fatty acids [FA0105]	--	--	--	--	--	--	--
pos_2399	Chrysoeriol 4',7-diglucuronide	301.324	325.728	283.349	284.25	282.868	351.121	1542.44	1499.5	1462.62	1513.79	1566.08	1534.12	2.31803	8.34827e-14	1.04576	up	--	--	--	--	--	--	--	--	--	--	--	--	--	--	--	--
pos_2407	11-O-Demethylpradinone I	565.989	537.572	553.735	491.296	544.846	602.194	1383.26	1279.94	1226.05	1295.55	1310.42	1345.05	1.25035	6.39884e-10	1.04045	up	--	--	--	--	--	--	--	--	--	--	--	--	--	--	--	--
pos_2427	Gallocatechin-(4alpha->8)-epigallocatechin	124.58	137.305	145.008	135.36	133.615	143.748	1681.38	1670.09	1688.99	1622.83	1644.86	1648.5	3.60264	1.25754e-11	1.04668	up	--	--	LMPK12030010	Gallocatechin-(4alpha->8)-epigallocatechin	-	-	Polyketides [PK]	Flavonoids [PK12]	Proanthocyanidins [PK1203]	--	--	--	--	--	--	--
pos_2428	7,8-Dihydroxycoumarin	321.01	367.473	346.566	338.158	338.229	385.279	1458.04	1505.71	1490.91	1458.7	1520.39	1561.86	2.10109	4.59179e-12	1.04552	up	--	--	--	--	--	--	--	--	--	--	--	--	--	--	--	--
pos_2429	Isoathyriol	225.896	258.286	273.952	268.501	252.433	268.484	1655.97	1527.26	1618.73	1525.22	1518.83	1537.97	2.60021	4.22857e-09	1.04498	up	--	--	--	--	--	--	--	--	--	--	--	--	--	--	--	--
pos_2433	Herbacetin 7,4'-dimethyl ether 8-acetate	151.966	163.315	209.907	174.065	148.031	186.078	1834.31	1907.2	1887.04	1793.35	1704.12	1858.51	3.41006	3.38683e-09	1.04489	up	--	--	LMPK12113169	Herbacetin 7,4'-dimethyl ether 8-acetate	-	-	Polyketides [PK]	Flavonoids [PK12]	Flavones and Flavonols [PK1211]	--	--	--	--	--	--	--
pos_2469	Vitexin 2''-p-hydroxybenzoate	84.588	25.9871	4.21847e-07	4.21847e-07	108.322	54.5516	1496.39	1939.21	1602.22	2093.43	1767.01	2458.21	5.3761	4.23703e-05	1.01585	up	--	--	LMPK12110225	Vitexin 2''-p-hydroxybenzoate	-	-	Polyketides [PK]	Flavonoids [PK12]	Flavones and Flavonols [PK1211]	--	--	--	--	--	--	--
pos_2489	3'-Galloylprodelphinidin B2	208.084	231.365	235.334	224.571	226.314	228.801	1622.51	1519.37	1526.05	1531.54	1518.51	1498.5	2.76649	2.45645e-09	1.04591	up	--	--	--	--	--	--	--	--	--	--	--	--	--	--	--	--
pos_2495	Floxuridine	355.049	670.182	647.48	365.563	469.168	431.761	1230.36	1079.93	1232.96	1136.07	1086.47	1141.73	1.23274	1.15029e-05	1.00265	up	--	--	--	--	--	--	--	--	--	HMDB0033576	Organic compounds	Organoheterocyclic compounds	Pyrrolopyrazines	_	11018843	274-45-3
pos_2514	5,7,2'-Trihydroxyflavone	393.322	388.287	350.389	395.6	415.335	415.908	1428.85	1346.67	1490.83	1520.91	1536.81	1429.31	1.89176	2.89013e-08	1.04286	up	--	--	LMPK12110125	-	5,7,2'-Trihydroxyflavone	-	Polyketides [PK]	Flavonoids [PK12]	Flavones and Flavonols [PK1211]	--	--	--	--	--	--	--
pos_2568	6''-O-Malonyldaidzin	377.855	367.583	456.222	420.78	180.8	670.848	1979.88	2023.13	2300.66	1982.02	1754.8	1184.65	2.18177	6.82402e-05	0.984283	unchanged	--	--	--	--	--	--	--	--	--	--	--	--	--	--	--	--
pos_2572	Oxybenzone	120.531	244.333	259.825	136.372	245.014	121.09	1774.52	1959.08	1957.85	1672.44	1613.06	1637.76	3.2353	1.10285e-07	1.0368	up	--	--	--	--	--	--	--	--	--	HMDB0033885	Organic compounds	Lipids and lipid-like molecules	Steroids and steroid derivatives	Stigmastanes and derivatives	16058483	481-17-4
pos_2578	Pavetannin B6	595.968	644.933	640.943	657.12	653.692	689.575	1531.33	1493.04	1452.92	1386.47	1401.55	1368.97	1.15319	1.82357e-08	1.03987	up	--	--	--	--	--	--	--	--	--	--	--	--	--	--	--	--
pos_2583	2'-Deoxyuridine	282.751	200.767	274.818	263.513	321.759	161.853	1463.32	1443.81	1559.32	1600.47	1599.68	1679.04	2.63409	5.27355e-10	1.04115	up	C00526	ABC transporters(ko02010);;Metabolic pathways(ko01100);;Pyrimidine metabolism(ko00240)	--	--	--	--	--	--	--	HMDB0000012	Organic compounds	Nucleosides, nucleotides, and analogues	Pyrimidine nucleosides	Pyrimidine 2'-deoxyribonucleosides	13712	951-78-0
pos_2594	cyanidin-3-O-(6-O-p-coumaryl)-pentoside	263.872	274.526	306.441	282.806	206	297.866	2244.14	1877.06	1968.78	1631.67	1675.4	1605.82	2.7536	1.57682e-05	1.02516	up	--	--	--	--	--	--	--	--	--	--	--	--	--	--	--	--
pos_2615	Isoquinoline N-oxide	1435.9	1506.33	1570.39	1471.13	1528.6	1548.19	869.139	843.755	833.948	822.271	861.611	837.747	-0.838047	4.85915e-08	1.04167	down	--	--	--	--	--	--	--	--	--	--	--	--	--	--	--	--
pos_2616	Serotonin	1489.8	1568.58	1644.96	1505.17	1501.52	1582.45	898.07	841.011	841.671	813.649	842.085	814.543	-0.879485	1.76484e-08	1.0392	down	C00780	Metabolic pathways(ko01100);;Tryptophan metabolism(ko00380)	--	--	--	--	--	--	--	--	--	--	--	--	--	--
pos_2618	3-amino-2-naphthoic acid	1435.11	1500.35	1593.11	1485.81	1504.44	1561.93	895.476	854.714	833.748	839.199	877.458	835.241	-0.822212	3.39335e-08	1.03956	down	--	--	--	--	--	--	--	--	--	--	--	--	--	--	--	--
pos_2620	Aspartyl-Arginine	327.524	367.464	395.558	403.561	409.656	382.602	1757.42	1700.75	1871.19	1715.79	1697.58	1694.73	2.19064	1.01882e-09	1.04425	up	--	--	--	--	--	--	--	--	--	--	--	--	--	--	--	--
pos_2631	N-Acetyl-a-neuraminic acid	649.066	851.098	866.492	1097.12	872.646	865.59	1608.41	1219.46	1509.62	1415.26	1479.95	1411.75	0.732706	2.72326e-05	0.960232	unchanged	--	--	--	--	--	--	--	--	--	HMDB0000773	Organic compounds	Organic oxygen compounds	Organooxygen compounds	Carbohydrates and carbohydrate conjugates	444885	21646-00-4
pos_2635	3-O-Mycarosylerythronolide B	1203.42	1410.35	1348.47	1466.23	1369.59	1384.85	1077.92	1059.39	1067.89	888.391	949.932	1166.74	-0.397961	0.000131547	0.929038	unchanged	--	--	--	--	--	--	--	--	--	--	--	--	--	--	--	--
pos_2644	2-Chloro-L-phenylalanine	1260.26	1334.69	1379.12	1298.25	1342.23	1330.61	996.695	954.235	930.06	945.901	969.978	937.03	-0.470559	4.45752e-08	1.03306	down	--	--	--	--	--	--	--	--	--	--	--	--	--	--	--	--
pos_2646	Trp Gly	44.8369	73.813	51.6167	56.2965	115.927	37.2303	2281.22	2363.99	2376.24	2185.28	2032	2079.67	5.13234	1.29986e-07	1.04282	up	--	--	--	--	--	--	--	--	--	--	--	--	--	--	--	--
pos_2661	Indole	1231.88	1323.94	1372.51	1296.94	1333.98	1339.35	966.533	926.279	933.955	934.395	945.44	922.665	-0.488647	1.50133e-06	1.032	down	C00463	Benzoxazinoid biosynthesis(ko00402);;Metabolic pathways(ko01100);;Tryptophan metabolism(ko00380);;Phenylalanine, tyrosine and tryptophan biosynthesis(ko00400);;Biosynthesis of secondary metabolites(ko01110)	--	--	--	--	--	--	--	HMDB0035924	Organic compounds	Organoheterocyclic compounds	Heteroaromatic compounds	_	8027	109-97-7
pos_2665	Oxindole	1101.71	1250.88	1211.55	1283.26	1324.13	1215.43	1008.38	1074.9	1036.24	907.961	971.643	959.284	-0.310054	0.000161487	0.927704	unchanged	C12312	Benzoxazinoid biosynthesis(ko00402);;Biosynthesis of secondary metabolites(ko01110)	--	--	--	--	--	--	--	HMDB0061918	Organic compounds	Organoheterocyclic compounds	Indoles and derivatives	Indolines	321710	59-48-3
pos_2701	Adifoline	143.043	119.318	121.781	131.11	195.57	164.904	1728.81	1656.39	1756.51	1772.64	1637.52	1593.38	3.53418	1.03685e-09	1.04478	up	--	--	--	--	--	--	--	--	--	--	--	--	--	--	--	--
pos_2727	petunidin-3-O-arabinoside	1602.96	1981.79	2018.63	1791.17	1929.43	1989.45	1010.21	901.088	965.768	917.296	894.573	861.068	-1.02748	7.32629e-06	1.02137	down	--	--	--	--	--	--	--	--	--	--	--	--	--	--	--	--
pos_2739	4-Hydroxyphthalide	73.8064	81.3916	85.5452	77.0047	84.4664	81.8865	1409.39	1359.11	1359.93	1333.65	1385.18	1375.43	4.08623	2.59373e-10	1.04659	up	--	--	--	--	--	--	--	--	--	--	--	--	--	--	--	--
pos_2740	Lamivudine	90.9472	100.22	95.5125	203.168	98.1011	80.3799	1364.89	1518.97	1325.55	1356.62	1587.18	1545.54	3.70218	5.74739e-08	1.03984	up	--	--	--	--	--	--	--	--	--	--	--	--	--	--	--	--
pos_2743	(+)-Gallocatechin	89.6915	97.6171	100.558	93.671	96.9638	98.2454	1364.8	1286.23	1275.75	1278.57	1327.61	1293.34	3.76232	3.06078e-09	1.04623	up	C12127	Biosynthesis of secondary metabolites(ko01110);;Flavonoid biosynthesis(ko00941)	LMPK12020002	(+)-Gallocatechin	-	-	Polyketides [PK]	Flavonoids [PK12]	Flavans, Flavanols and Leucoanthocyanidins [PK1202]	--	--	--	--	--	--	--
pos_2751	2-Acetylfuran	138.999	174.971	203.189	138.172	146.758	179.332	1353.68	1331.52	1314.09	1313.6	1405.07	1418.64	3.05148	1.31443e-11	1.0452	up	--	--	--	--	--	--	--	--	--	--	--	--	--	--	--	--
pos_2761	SAFROLE	3223.13	3368.07	3727.17	2844.35	3182.61	2755.1	1182.18	852.292	883.578	908.049	928.794	702.17	-1.80741	2.25108e-06	1.02249	down	--	--	--	--	--	--	--	--	--	--	--	--	--	--	--	--
pos_2764	Ascosalitoxin	1859.51	2080.75	2110.35	1941.93	1996.25	1989.96	1081.59	1050.3	1003.45	1013.06	1009.59	948.821	-0.971987	3.81686e-08	1.0378	down	--	--	--	--	--	--	--	--	--	--	--	--	--	--	--	--
pos_2806	Kaempferol 7-glucuronide	436.68	340.182	428.036	359.124	447.185	408.924	1252.4	1194.38	1265.57	1290.28	1265.57	1156.61	1.61727	5.18479e-11	1.04151	up	--	--	LMPK12111852	Kaempferol 7-glucuronide	-	-	Polyketides [PK]	Flavonoids [PK12]	Flavones and Flavonols [PK1211]	--	--	--	--	--	--	--
pos_2812	Norepinephrine	141.414	181.534	148.278	174.217	185.962	154.87	1351.81	1682.46	1700.68	1862.47	1876.47	2070.17	3.4183	1.5939e-05	1.02703	up	C00547	Metabolic pathways(ko01100);;Tyrosine metabolism(ko00350)	--	--	--	--	--	--	--	--	--	--	--	--	--	--
pos_2813	1,3,6,8-Naphthalenetetrol	732.486	855.258	878.433	831.184	877.545	848.175	1332.35	1422.93	1420.87	1439.35	1530.49	1488.47	0.781533	1.80365e-08	1.02927	up	--	--	--	--	--	--	--	--	--	--	--	--	--	--	--	--
pos_2815	ISOPIMPINELLIN	868.192	966.322	979.009	950.434	990.391	1002.37	1203.05	1167.18	1173.92	1167.83	1175.83	1136.53	0.287118	2.71668e-05	0.99603	unchanged	C02162	Biosynthesis of secondary metabolites(ko01110)	--	--	--	--	--	--	--	--	--	--	--	--	--	--
pos_2817	Thysanone	1008.86	1085.24	1174.21	1057.15	679.17	1148.3	1751.94	1386.53	1313.74	1079.78	1057.83	997.76	0.302369	0.117529	0.504449	unchanged	--	--	LMPK13030001	Thysanone	-	-	Polyketides [PK]	Aromatic polyketides [PK13]	Benzoisochromanquinones [PK1303]	--	--	--	--	--	--	--
pos_2819	Melanoxetin	922.27	1152.72	515.646	1072.43	439.182	1213.01	1889.87	1455.03	1498.28	1199.57	1177.48	1109.3	0.648094	0.019604	0.691943	unchanged	--	--	LMPK12111605	Melanoxetin	3,7,8,3',4'-Pentahydroxyflavone	-	Polyketides [PK]	Flavonoids [PK12]	Flavones and Flavonols [PK1211]	--	--	--	--	--	--	--
pos_2827	Glutathione disulfide	563.479	632.516	671.553	628.214	644.06	662.597	1476.66	1400.86	1406.31	1378.16	1387.25	1354.63	1.14414	1.61004e-11	1.0421	up	C00127	Metabolic pathways(ko01100);;Glutathione metabolism(ko00480)	--	--	--	--	--	--	--	HMDB0003337	Organic compounds	Organic acids and derivatives	Carboxylic acids and derivatives	Amino acids, peptides, and analogues	65359	27025-41-8
pos_2833	Kynurenic acid	422.285	484.264	483.46	468.102	465.738	488.29	1667.4	1635.35	1764.97	1640.09	1644.15	1593.08	1.82231	1.08782e-09	1.04452	up	C01717	Metabolic pathways(ko01100);;Tryptophan metabolism(ko00380)	--	--	--	--	--	--	--	--	--	--	--	--	--	--
pos_2837	Dihydroferulic acid 4-sulfate	1512.23	1698.76	1719.45	1581.9	1721.11	1616.59	886.567	877.983	880.858	886.276	917.705	889.989	-0.883458	2.57212e-06	1.03572	down	--	--	--	--	--	--	--	--	--	HMDB0041724	Organic compounds	Organic acids and derivatives	Organic sulfuric acids and derivatives	Arylsulfates	187489	86321-33-7
pos_2844	6''-O-Acetyldaidzin	184.702	236.952	268.825	258.043	213.453	295.867	1663.06	1448.19	1557.72	1556.11	1676.23	1567.87	2.6994	2.49998e-09	1.04282	up	--	--	LMPK12050015	Daidzein 6''-O-acetate	-	6''-O-Acetyldaidzin	Polyketides [PK]	Flavonoids [PK12]	Isoflavonoids [PK1205]	--	--	--	--	--	--	--
pos_286	4-Guanidinobutanoic acid	2751.19	3160.87	3259.21	3194.82	3301.01	3248.59	35.6725	28.7524	1.95613	86.2028	4.21847e-07	47.8316	-6.56045	1.45303e-07	1.04341	down	C01035	Arginine and proline metabolism(ko00330);;Metabolic pathways(ko01100)	--	--	--	--	--	--	--	HMDB0031842	Organic compounds	Phenylpropanoids and polyketides	Stilbenes	_	10879760	500-65-2
pos_2864	Apigenin 7-(2''-acetyl-6''-methylglucuronide)	128.824	167.528	304.575	195.122	209.204	205.027	1786.96	1688.35	1859.11	1732.19	2005.97	1787.15	3.16558	2.9999e-09	1.04171	up	--	--	LMPK12110376	Apigenin 7-(2''-acetyl-6''-methylglucuronide)	-	-	Polyketides [PK]	Flavonoids [PK12]	Flavones and Flavonols [PK1211]	--	--	--	--	--	--	--
pos_2867	Norlichexanthone	667.991	776.014	780.529	743.001	745.894	747.476	1321.03	1242.19	1267.86	1258.09	1230.56	1173.6	0.74827	3.94542e-09	1.03351	up	--	--	--	--	--	--	--	--	--	--	--	--	--	--	--	--
pos_2870	Sulfadimethoxine sodium	812.835	924.679	965.404	887.785	936.757	935.538	1284.87	1231.86	1192.82	1196.41	1224.46	1194.62	0.423142	1.30211e-06	1.01055	up	--	--	--	--	--	--	--	--	--	--	--	--	--	--	--	--
pos_2888	3-Phenylpropanoic acid	902.972	994.636	1083.23	1016.78	1091.96	1051.97	1214.16	1193.6	1147.03	1172.14	1159.28	1109.74	0.187918	0.00257385	0.850342	unchanged	C05629	Phenylalanine metabolism(ko00360);;Metabolic pathways(ko01100)	--	--	--	--	--	--	--	HMDB0000764	Organic compounds	Phenylpropanoids and polyketides	Phenylpropanoic acids	_	107	501-52-0
pos_2889	Cinnamaldehyde	975.066	1097.52	1111.49	1092.09	1166.38	1116.64	1155.27	1158.05	1204.3	1136.54	1155.22	1131.46	0.081593	0.0596318	0.609563	unchanged	C00903	Phenylpropanoid biosynthesis(ko00940);;Metabolic pathways(ko01100);;Biosynthesis of secondary metabolites(ko01110)	--	--	--	--	--	--	--	--	--	--	--	--	--	--
pos_2917	Cinnamic acid	654.565	707.265	730.686	649.575	681.888	684.303	1382.3	1330.14	1306.4	1410.39	1414.54	1336	0.993526	3.20939e-10	1.04136	up	--	--	--	--	--	--	--	--	--	HMDB0000930	Organic compounds	Phenylpropanoids and polyketides	Cinnamic acids and derivatives	Cinnamic acids	444539	140-10-3
pos_2931	Methyl 3-(2,3-dihydroxy-3-methylbutyl)-4-hydroxybenzoate	594.973	706.586	718.605	636.665	773.485	719.449	1421.32	1459.84	1412.79	1359.3	1448.64	1418.39	1.03787	1.42252e-08	1.03808	up	--	--	--	--	--	--	--	--	--	--	--	--	--	--	--	--
pos_2940	Phe4Cl-Tyr-OH	352.703	396.54	440.615	420.701	454.074	426.325	1423.05	1462.02	1473.42	1409.45	1404.58	1411.97	1.78503	3.39865e-13	1.045	up	--	--	--	--	--	--	--	--	--	--	--	--	--	--	--	--
pos_2948	Molsidomine	239.852	277.155	236.851	280.207	291.32	263.65	1683.59	1675.31	1737.37	1655.74	1706.23	1683.83	2.67413	1.44879e-15	1.04643	up	--	--	--	--	--	--	--	--	--	--	--	--	--	--	--	--
pos_2961	Phenylpyruvic acid	617.163	670.454	689.537	653.051	673.502	671.366	1384.43	1371.59	1382.59	1383.49	1403.57	1389.76	1.06481	1.19686e-10	1.04566	up	C00166	Biosynthesis of amino acids(ko01230);;Phenylalanine metabolism(ko00360);;Biosynthesis of secondary metabolites(ko01110);;Tropane, piperidine and pyridine alkaloid biosynthesis(ko00960);;Metabolic pathways(ko01100);;2-Oxocarboxylic acid metabolism(ko01210);;Phenylalanine, tyrosine and tryptophan biosynthesis(ko00400)	--	--	--	--	--	--	--	HMDB0000205	Organic compounds	Benzenoids	Benzene and substituted derivatives	Phenylpyruvic acid derivatives	997	156-06-9
pos_2965	5-Hydroxytryptophol (5HTOL)	140.679	220.774	249.352	192.877	173.39	206.333	2035.1	2012.03	2005.4	1887.94	1760.37	1886.89	3.29158	1.25491e-08	1.04312	up	--	--	--	--	--	--	--	--	--	--	--	--	--	--	--	--
pos_2969	Quercetin 3-(3''-acetyl-alpha-L-arabinofuranoside)	223	307.689	360.437	365.429	143.661	288.015	2500.58	1994.29	1942.9	1608.57	1542.54	1700.58	2.74139	5.94681e-05	1.00437	up	--	--	LMPK12112211	Quercetin 3-(3''-acetyl-alpha-L-arabinofuranoside)	-	-	Polyketides [PK]	Flavonoids [PK12]	Flavones and Flavonols [PK1211]	--	--	--	--	--	--	--
pos_2980	Valyl-Proline	539.741	594.415	605.706	593.289	577.949	584.233	1570.7	1562.15	1549.2	1547.53	1554.12	1488.05	1.40741	9.4061e-14	1.04565	up	--	--	--	--	--	--	--	--	--	HMDB0029135	Organic compounds	Organic acids and derivatives	Carboxylic acids and derivatives	Amino acids, peptides, and analogues	9837272	20488-27-1
pos_2997	Theasinensin A	842.545	934.076	964.952	930.737	945.478	949.258	1309.53	1280.56	1243.01	1256.42	1275.57	1235.79	0.449255	1.26161e-07	1.02715	up	--	--	LMPK12030006	Theasinensin A	-	-	Polyketides [PK]	Flavonoids [PK12]	Proanthocyanidins [PK1203]	--	--	--	--	--	--	--
pos_3002	2-[4-(3-Hydroxypropyl)-2-methoxyphenoxy]-1,3-propanediol	60.0656	67.9021	63.8874	69.9282	69.4334	71.1151	1698.7	1683.77	1675.18	1721.55	1812.75	1706.75	4.67793	4.43744e-09	1.04625	up	--	--	--	--	--	--	--	--	--	--	--	--	--	--	--	--
pos_302	Choline hydroxide solution	1152.71	1258.86	1273.52	1169.06	1206.76	1205.79	1015.56	977.585	941.901	967.887	990.462	956.776	-0.312823	6.97946e-06	1.00389	down	--	--	--	--	--	--	--	--	--	--	--	--	--	--	--	--
pos_3021	(S)-(-)-Perillyl alcohol	4.21847e-07	4.21847e-07	4.21847e-07	4.21847e-07	4.21847e-07	4.21847e-07	1968.88	2203.54	1842.99	2181.6	2105.44	1736.28	32.1472	1.61165e-06	1.03944	up	C02452	Monoterpenoid biosynthesis(ko00902);;Limonene and pinene degradation(ko00903);;Biosynthesis of secondary metabolites(ko01110)	--	--	--	--	--	--	--	HMDB0003634	Organic compounds	Lipids and lipid-like molecules	Prenol lipids	Monoterpenoids	10819	536-59-4
pos_3022	4-(Ethoxymethyl)-2-methoxyphenol	54.0754	59.0481	77.6188	52.7778	71.8795	63.4518	1718.63	1681.7	1636	1701.85	1692.07	1644.86	4.73302	3.51669e-11	1.04659	up	--	--	--	--	--	--	--	--	--	--	--	--	--	--	--	--
pos_3031	Styrene	992.52	1122.61	1126.59	1024.43	1008.91	1102.28	1168.3	1286.2	1222.4	1275.83	1297.63	1251.08	0.234211	0.000183142	0.922732	unchanged	C07083	Metabolic pathways(ko01100)	--	--	--	--	--	--	--	--	--	--	--	--	--	--
pos_3036	5-Methylcytidine	323.043	453.54	471.734	386.132	501.812	398.935	1347.54	1503.49	1468.97	1495.11	1546.79	1402.94	1.78963	2.02466e-10	1.03935	up	--	--	--	--	--	--	--	--	--	HMDB0000982	Organic compounds	Nucleosides, nucleotides, and analogues	Pyrimidine nucleosides	_	92918	2140-61-6
pos_3052	2-Methoxystypandrone	401.273	466.095	474.494	445.098	492.911	456.646	1379.91	1455.03	1364.03	1395.48	1432.42	1419.43	1.62598	2.73653e-13	1.04484	up	--	--	--	--	--	--	--	--	--	HMDB0033265	Organic compounds	Benzenoids	Naphthalenes	Naphthoquinones	158739	85122-21-0
pos_3061	Scutellarein 4'-methyl ether 7-(2'',6''-diacetylalloside)	1081.52	1231.81	1277.38	1266.36	1276.32	1249.12	1075.74	1080.93	1109.21	1054.26	1012.8	1042.66	-0.21155	0.00161087	0.886423	unchanged	--	--	LMPK12111136	Scutellarein 4'-methyl ether 7-(2'',6''-diacetylalloside)	-	-	Polyketides [PK]	Flavonoids [PK12]	Flavones and Flavonols [PK1211]	--	--	--	--	--	--	--
pos_3065	Procyanidin C1	249.624	294.01	302.612	282.003	279.211	293.041	1754	1669.63	1593.48	1540.51	1558.64	1498.01	2.49922	1.76802e-07	1.04232	up	--	--	--	--	--	--	--	--	--	--	--	--	--	--	--	--
pos_3072	2'-Hydroxydaidzein	518.564	614.299	624.251	583.298	602.861	576.662	1348.73	1326.81	1285.96	1295.53	1278.91	1274.46	1.14985	1.76836e-11	1.04286	up	C02495	Biosynthesis of secondary metabolites(ko01110);;Isoflavonoid biosynthesis(ko00943)	LMPK12050083	2'-Hydroxydaidzein	-	-	Polyketides [PK]	Flavonoids [PK12]	Isoflavonoids [PK1205]	--	--	--	--	--	--	--
pos_3093	3-Pyridylamide oxime	541.67	567.189	592.766	554.298	572.794	567.21	1307.37	1256.77	1270.19	1242.03	1283.35	1252.93	1.16459	4.29285e-13	1.04541	up	--	--	--	--	--	--	--	--	--	--	--	--	--	--	--	--
pos_3107	Epigallocatechin 3-O-caffeate	735.843	914.009	942.92	896.259	974.968	893.969	1143.48	1209.99	1260.8	1168.2	1115.83	1141.35	0.393816	8.53713e-05	0.95243	unchanged	--	--	LMPK12020118	Epigallocatechin 3-O-caffeate	-	-	Polyketides [PK]	Flavonoids [PK12]	Flavans, Flavanols and Leucoanthocyanidins [PK1202]	--	--	--	--	--	--	--
pos_3116	4-Methylimidazole	531.567	588.403	579.472	534.706	565.512	523.069	1323.86	1236.49	1246.56	1217.91	1224.12	1232.51	1.17095	5.44664e-11	1.04275	up	--	--	--	--	--	--	--	--	--	--	--	--	--	--	--	--
pos_314	Phenylalanylphenylalanine	1095.73	1335.47	1339.93	1237.83	1164.92	1167.9	1272.2	929.057	852.877	889.354	880.43	821.274	-0.379109	0.00698896	0.78519	unchanged	--	--	--	--	--	--	--	--	--	HMDB0013302	Organic compounds	Organic acids and derivatives	Carboxylic acids and derivatives	Amino acids, peptides, and analogues	6993089	2577-40-4
pos_3143	Peonidin 3-arabinoside cation	1048.68	1190.21	1146.29	1269.79	1233.74	1290.68	1012.97	960.006	1198.67	967.778	789.525	832.006	-0.317551	0.0088721	0.767157	unchanged	--	--	--	--	--	--	--	--	--	--	--	--	--	--	--	--
pos_3146	3-(Pyrazol-1-yl)-L-alanine	818.985	905.1	940.83	830.776	845.644	882.698	1089.61	1106.78	1119.93	1083.48	1200.78	1156.82	0.371307	2.33202e-06	0.994401	unchanged	--	--	--	--	--	--	--	--	--	--	--	--	--	--	--	--
pos_3166	Caffeine	1328.85	1536.38	1634.08	1564.58	1615.97	1489.09	924.61	1006.78	963.279	957.415	975.735	979.458	-0.658895	3.29123e-05	1.01299	down	C07481	Biosynthesis of secondary metabolites(ko01110);;Metabolic pathways(ko01100);;Caffeine metabolism(ko00232)	--	--	--	--	--	--	--	--	--	--	--	--	--	--
pos_3167	Epigallocatechin-(4beta->8)-epicatechin-3-O-gallate ester	692.821	746.4	771.615	731.551	739.753	748.867	1194.42	1140.21	1152.4	1115.65	1151.44	1141.95	0.63814	9.57046e-11	1.03987	up	--	--	LMPK12030008	Epigallocatechin-(4beta->8)-epicatechin-3-O-gallate ester	-	-	Polyketides [PK]	Flavonoids [PK12]	Proanthocyanidins [PK1203]	--	--	--	--	--	--	--
pos_3172	Jasmonic acid	313.056	410.354	431.549	377.94	440.207	421.362	1298.04	1708.08	1649.95	1556.34	1624.93	1566.09	1.97348	1.21782e-06	1.03273	up	C08491	alpha-Linolenic acid metabolism(ko00592);;Plant hormone signal transduction(ko04075);;Metabolic pathways(ko01100);;Biosynthesis of secondary metabolites(ko01110)	LMFA02020001	Jasmonic acid	(1R,2R)-3-oxo-2-(pent-2Z-enyl)-cyclopentaneacetic acid	(-)-Jasmonic acid; (3R,7R)-Jasmonic acid	Fatty Acyls [FA]	Octadecanoids [FA02]	Jasmonic acids [FA0202]	--	--	--	--	--	--	--
pos_3198	Viburtinal	1362.58	1496.7	1521.66	1434.85	1480.5	1525.37	915.629	913.155	881.495	876.659	923.557	920.392	-0.699862	6.34235e-07	1.03575	down	--	--	--	--	--	--	--	--	--	--	--	--	--	--	--	--
pos_3201	Prosogerin A	298.759	329.539	333.405	339.315	322.333	349.969	1484.58	1567.97	1599.25	1522.74	1499.75	1514.02	2.21917	2.29815e-10	1.04558	up	--	--	LMPK12110068	Prosogerin A	-	-	Polyketides [PK]	Flavonoids [PK12]	Flavones and Flavonols [PK1211]	--	--	--	--	--	--	--
pos_3229	p-Tolualdehyde	2183.18	2393.94	2517.22	2206.27	2368.61	2396.4	668.114	648.911	610.776	639.018	665.706	671.362	-1.84919	2.60317e-07	1.04213	down	C06758	Metabolic pathways(ko01100)	--	--	--	--	--	--	--	HMDB0029638	Organic compounds	Benzenoids	Benzene and substituted derivatives	Benzoyl derivatives	7725	104-87-0
pos_3234	Methyl cinnamate	1680.54	1866	1941.39	1796.54	1639.93	1782.38	1100.41	928.646	923.128	849.485	893.417	847.157	-0.949983	7.2691e-08	1.02302	down	--	--	--	--	--	--	--	--	--	--	--	--	--	--	--	--
pos_3236	7-Hydroxy-6-(methoxyacetyl)-2,2-dimethyl-2H-1-benzopyran	324.545	393.027	389.491	386.029	353.035	365.858	1575.89	1528.16	1612.38	1587.88	1462.63	1477.71	2.06328	1.51687e-09	1.04404	up	--	--	--	--	--	--	--	--	--	--	--	--	--	--	--	--
pos_3245	Quercetin 3-(6''-ferulylglucoside)	42.0469	64.324	57.8866	50.8413	54.0763	29.3474	1545.33	1560.54	1625.86	1545.45	1567.88	1584.67	4.9813	3.77609e-12	1.04655	up	--	--	LMPK12112145	Quercetin 3-(6''-ferulylglucoside)	-	-	Polyketides [PK]	Flavonoids [PK12]	Flavones and Flavonols [PK1211]	--	--	--	--	--	--	--
pos_3256	Naphthazarin	1743.12	1934.46	1978.38	1760.04	1962.43	1885.94	787.753	850.028	826.35	802.951	808.238	839.175	-1.19665	7.28622e-07	1.03868	down	--	--	--	--	--	--	--	--	--	--	--	--	--	--	--	--
pos_3257	(R)-Bitalin A	472.336	514.167	513.893	505.476	523.308	533.315	1427.23	1290.54	1394.33	1323.32	1355.1	1334.01	1.40758	4.04823e-09	1.04336	up	--	--	--	--	--	--	--	--	--	--	--	--	--	--	--	--
pos_3258	5-(3',4',5'-Trihydroxyphenyl)-gamma-valerolactone	2359.99	2555.61	2725.22	2486.14	2613.4	2575.37	674.956	653.987	644.67	662.269	665.974	659.099	-1.95109	2.11755e-07	1.04347	down	--	--	--	--	--	--	--	--	--	--	--	--	--	--	--	--
pos_3271	p-Cresol	715.023	755.668	864.261	789.401	782.384	758.91	1164.11	1103.3	1093.84	1030.51	1074.31	1037.05	0.479053	8.36325e-07	1.00374	up	C01468	Metabolic pathways(ko01100)	--	--	--	--	--	--	--	--	--	--	--	--	--	--
pos_3279	Scutellarein 7-glucuronide-6-ferulate	54.197	101.149	130.268	88.7235	56.1588	81.7305	1293.28	1308.31	1269.21	1208.65	1304.07	1225.55	3.89286	1.30946e-12	1.04535	up	--	--	LMPK12111104	Scutellarein 7-glucuronide-6-ferulate	-	-	Polyketides [PK]	Flavonoids [PK12]	Flavones and Flavonols [PK1211]	--	--	--	--	--	--	--
pos_3286	Tricetinidin	741.02	826.45	837.32	781.95	789.452	805.333	1367.55	1373.21	1312.82	1284.45	1313.42	1303.07	0.734305	1.75775e-10	1.03902	up	--	--	LMPK12010440	Tricetinidin	-	-	Polyketides [PK]	Flavonoids [PK12]	Anthocyanidins [PK1201]	HMDB0034043	Organic compounds	Phenylpropanoids and polyketides	Flavonoids	Hydroxyflavonoids	11199650	65618-21-5
pos_3340	3-(2-Furanyl)-2-propenal	356.004	389.256	392.446	361.571	384.913	381.968	1335.04	1282.51	1271.09	1266.27	1296.34	1272.51	1.76906	8.58602e-13	1.046	up	--	--	--	--	--	--	--	--	--	--	--	--	--	--	--	--
pos_3342	m-Salicylic acid	443.705	486.387	489.67	451.024	471.609	467.644	1229.52	1154.33	1132.95	1131.99	1166.76	1133.7	1.30627	8.30551e-10	1.04371	up	C00587	Phenylalanine, tyrosine and tryptophan biosynthesis(ko00400)	--	--	--	--	--	--	--	HMDB0002466	Organic compounds	Benzenoids	Benzene and substituted derivatives	Benzoic acids and derivatives	7420	1999-06-09
pos_3363	Penicillic Acid	23.7685	149.097	117.5	71.0715	125.74	89.8375	1438.76	1279.02	1273.8	1288.98	1315.94	1247.8	3.76497	9.06523e-11	1.043	up	--	--	--	--	--	--	--	--	--	--	--	--	--	--	--	--
pos_3373	Epigallocatechin 7-O-gallate	567.554	617.417	636.277	595.316	609.965	608.079	1132.05	1058.98	1061.93	1071.77	1102.62	1074.67	0.839087	4.28585e-11	1.04181	up	--	--	LMPK12020123	Epigallocatechin 7-O-gallate	-	-	Polyketides [PK]	Flavonoids [PK12]	Flavans, Flavanols and Leucoanthocyanidins [PK1202]	--	--	--	--	--	--	--
pos_3392	3,5-Dihydroxy-6-methyl-2,3-dihydro-4H-pyran-4-one	3256.21	3497.38	3652.73	3702.09	3751.41	3961.28	362.952	570.698	328.404	529.626	464.34	306.842	-3.0899	1.17027e-08	1.04125	down	--	--	--	--	--	--	--	--	--	--	--	--	--	--	--	--
pos_3395	3-buten-2-one 1-(2,3,6-trimethyl phenyl)	620.89	729.191	747.712	699.976	742.653	759.973	1378.56	1441.07	1391.04	1220.68	1343.4	1353.37	0.918454	3.6615e-08	1.02969	up	--	--	--	--	--	--	--	--	--	--	--	--	--	--	--	--
pos_3398	Histidinyl-Cysteine	4008.63	4147.56	4305.99	3739.29	3677.94	3805.08	791.657	546.284	466.354	353.024	356.47	476.015	-2.98582	8.18578e-10	1.04069	down	--	--	--	--	--	--	--	--	--	HMDB0028882	Organic compounds	Organic acids and derivatives	Carboxylic acids and derivatives	Amino acids, peptides, and analogues	15294281	116833-93-3
pos_3400	4-Phthalimidoglutaramic acid	1993.21	2225.59	2272.77	2137.88	2237.95	2178.33	1241.38	1055.95	1148.94	1063.41	1049.86	927.886	-1.00786	5.07382e-09	1.03197	down	--	--	--	--	--	--	--	--	--	--	--	--	--	--	--	--
pos_3403	Corchoionol C 9-glucoside	581.541	653.063	681.122	630.499	641.374	654.679	1424.92	1372.74	1386.14	1366.78	1485.45	1293.08	1.1162	1.45524e-08	1.03908	up	--	--	--	--	--	--	--	--	--	--	--	--	--	--	--	--
pos_3437	2-Furoylglycine	1064.86	1011.25	1111.53	1020.69	870.308	1018.77	1673.62	1409.18	1297.05	1211.24	1226.62	1127.5	0.381893	0.00992563	0.783007	unchanged	--	--	--	--	--	--	--	--	--	--	--	--	--	--	--	--
pos_3439	L-Theanine	656.125	802.388	816.682	734.68	837.179	709.995	1301.93	1555.81	1581.78	1336.88	1425.81	1528.25	0.937958	1.41964e-06	1.01408	up	--	--	--	--	--	--	--	--	--	HMDB0034365	Organic compounds	Organic acids and derivatives	Carboxylic acids and derivatives	Amino acids, peptides, and analogues	439378	3081-61-6
pos_3441	Vitexin	831.92	952.054	949.994	865.987	911.2	919.391	1371.43	1263.34	1248.79	1211.73	1193.43	1212.48	0.466023	2.01229e-06	1.00201	up	C01460	Flavonoid biosynthesis(ko00941);;Flavone and flavonol biosynthesis(ko00944)	LMPK12110194	Vitexin	8-D-Glucosyl-4',5,7-trihydroxyflavone	Apigenin 8-C-glucoside	Polyketides [PK]	Flavonoids [PK12]	Flavones and Flavonols [PK1211]	--	--	--	--	--	--	--
pos_3446	Chavicol	128.594	120.996	141.978	301.396	307.618	250.58	1358.8	1852.95	2183.86	2127.19	2094.09	2537.86	3.28018	5.90934e-05	1.00621	up	C16930	Phenylpropanoid biosynthesis(ko00940)	--	--	--	--	--	--	--	--	--	--	--	--	--	--
pos_3448	Nogalonic acid methyl ester	464.182	610.303	644.582	455.776	585.098	549.859	1559.88	1427.88	1376.23	1327.35	1270.47	1265.04	1.31359	1.41446e-07	1.02348	up	C12415	Biosynthesis of secondary metabolites(ko01110);;Metabolic pathways(ko01100)	--	--	--	--	--	--	--	--	--	--	--	--	--	--
pos_345	(S)-2-aminobutyric acid	753.772	853.827	817.718	837.908	977.448	831.657	1707	1739.09	1690.09	1667.71	1741.76	1674.72	1.01073	4.24147e-08	1.03948	up	C02356	Cysteine and methionine metabolism(ko00270);;Metabolic pathways(ko01100)	--	--	--	--	--	--	--	HMDB0000452	Organic compounds	Organic acids and derivatives	Carboxylic acids and derivatives	Amino acids, peptides, and analogues	80283	1492-24-6
pos_3453	Narcissin	168.638	184.064	197.363	175.934	156.204	170.094	1661.13	1642.45	1726.29	1752.7	1635.6	1909.44	3.29489	1.9362e-07	1.04279	up	--	--	LMPK12110586	Narcissin	-	Narcissoside; Isorhamnetin-3-O-beta-D-rutinoside	Polyketides [PK]	Flavonoids [PK12]	Flavones and Flavonols [PK1211]	--	--	--	--	--	--	--
pos_3466	6-(3,4-Dihydroxyphenyl)-6a,12b-dihydro-3,10,11,12-tetrahydroxy-[2]benzopyrano[3,4-c]benzopyran-8(6H)-one	378.902	410.5	414.206	434.184	424.849	386.758	1487.72	1421.97	1393.43	1421.05	1432.67	1417.99	1.80768	3.54053e-13	1.04571	up	--	--	LMPK12020010	-	6-(3,4-Dihydroxyphenyl)-6a,12b-dihydro-3,10,11,12-tetrahydroxy-[2]benzopyrano[3,4-c]benzopyran-8(6H)-one	-	Polyketides [PK]	Flavonoids [PK12]	Flavans, Flavanols and Leucoanthocyanidins [PK1202]	--	--	--	--	--	--	--
pos_348	(R)-(+)-2-Pyrrolidone-5-carboxylic acid	1532.22	1641.4	1677	1538.38	1592.65	1598.4	682.599	634.854	612.291	626.905	661.211	624.924	-1.31788	2.16815e-09	1.04336	down	--	--	--	--	--	--	--	--	--	--	--	--	--	--	--	--
pos_3483	Furocoumarinic acid glucoside	558.825	673.964	592.389	550.984	625.844	523.888	1392.12	1282.75	1248.45	1316.01	1306.04	1305.55	1.15487	4.50331e-10	1.03816	up	--	--	--	--	--	--	--	--	--	--	--	--	--	--	--	--
pos_3488	6-C-beta-D-Glucopyranosyl-8-C-beta-D-apiofuranosylapigenin	709.79	748.121	767.336	722.971	752.397	765.449	1361.91	1348.41	1331.77	1341.58	1323.98	1289.44	0.84047	1.49387e-12	1.04396	up	--	--	LMPK12110259	6-C-beta-D-Glucopyranosyl-8-C-beta-D-apiofuranosylapigenin	-	-	Polyketides [PK]	Flavonoids [PK12]	Flavones and Flavonols [PK1211]	--	--	--	--	--	--	--
pos_349	Phosphocholine chloride calcium salt tetrahydrate	528.874	596.257	594.599	548.848	581.151	568.683	1523.31	1414.24	1359.38	1388.7	1399.66	1373.41	1.30711	8.25472e-09	1.04174	up	--	--	--	--	--	--	--	--	--	--	--	--	--	--	--	--
pos_3494	DL-3,4-Dihydroxyphenyl glycol	65.4888	75.7329	93.0868	83.2282	70.2044	63.2793	1569.7	1657.57	1567.46	1675.61	1847.63	1687.19	4.47141	1.81284e-07	1.04347	up	--	--	--	--	--	--	--	--	--	--	--	--	--	--	--	--
pos_3495	Neobanol	812.147	892.692	882.068	767.899	1007.3	874.988	1107.55	1213.99	1148.8	1316.28	1389.98	1350.02	0.523233	9.29914e-05	0.945562	unchanged	--	--	LMPK12070107	Neobanol	-	-	Polyketides [PK]	Flavonoids [PK12]	Pterocarpans [PK1207]	--	--	--	--	--	--	--
pos_3499	Fujikinetin 7-O-glucoside	193.588	208.792	223.828	184.473	216.435	181.064	1588.96	1577.01	1336.41	1559.15	1544.56	1488.12	2.91211	2.0429e-07	1.04232	up	--	--	LMPK12050106	Fujikinetin 7-O-glucoside	-	-	Polyketides [PK]	Flavonoids [PK12]	Isoflavonoids [PK1205]	--	--	--	--	--	--	--
pos_3501	6''-O-Acetylglycitin	714.795	798.458	779.694	702.303	733.379	794.557	1290.64	1407.12	1286.25	1348.38	1302.44	1341.77	0.818435	7.48564e-10	1.0366	up	--	--	--	--	--	--	--	--	--	HMDB0039489	Organic compounds	Phenylpropanoids and polyketides	Isoflavonoids	Isoflavonoid O-glycosides	10228095	134859-96-4
pos_3503	3,3',4',5,7-Pentahydroxyflavan(4->8)-3,4',5,7-tetrahydroxyflavan	262.029	285.026	291.548	276.679	279.219	280.266	1525.74	1446.13	1374.86	1453.69	1454.43	1406.43	2.37062	1.36758e-08	1.04521	up	--	--	--	--	--	--	--	--	--	--	--	--	--	--	--	--
pos_3505	4-METHYLDAPHNETIN	683.953	761.945	772.678	766.502	721.484	767.887	1499.13	1433.25	1370.68	1413.98	1349.88	1352.31	0.911978	6.30194e-09	1.03753	up	--	--	--	--	--	--	--	--	--	--	--	--	--	--	--	--
pos_351	Tyrosyl-Methionine	456.374	518.14	511.205	464.853	484.561	471.603	1621.33	1375.88	1310.69	1387.61	1369.2	1308.88	1.52645	3.42269e-06	1.03248	up	--	--	--	--	--	--	--	--	--	--	--	--	--	--	--	--
pos_3511	Torosaflavone C	651.7	718.354	732.617	669.119	691.03	672.254	1480.37	1336.97	1279.23	1255.88	1232.13	1219.49	0.916314	6.2362e-06	1.02318	up	--	--	LMPK12110822	Torosaflavone C	-	-	Polyketides [PK]	Flavonoids [PK12]	Flavones and Flavonols [PK1211]	--	--	--	--	--	--	--
pos_3516	Vanillin	1033.56	1223.49	1203.97	1107	1152.84	1190.27	1089.38	1005.27	929.533	1033.8	1124.19	1028.94	-0.15407	0.0156537	0.709003	unchanged	C00755	Metabolic pathways(ko01100);;Biosynthesis of secondary metabolites(ko01110);;Biosynthesis of various secondary metabolites - part 2(ko00998)	--	--	--	--	--	--	--	--	--	--	--	--	--	--
pos_3532	Hesperetin	389.03	454.344	459	419.54	436.618	440.655	1499.93	1409.84	1407.18	1436.45	1445.42	1402.3	1.72647	1.35844e-12	1.04516	up	C01709	Flavonoid biosynthesis(ko00941)	LMPK12140003	Hesperetin	-	-	Polyketides [PK]	Flavonoids [PK12]	Flavanones [PK1214]	--	--	--	--	--	--	--
pos_3533	Myricetin 3,3'-digalactoside	395.3	486.863	494.887	454.361	455.184	454.823	1506.49	1459.06	1427.1	1478.49	1455.6	1427.36	1.67504	2.23585e-13	1.045	up	--	--	LMPK12112414	Myricetin 3,3'-digalactoside	-	-	Polyketides [PK]	Flavonoids [PK12]	Flavones and Flavonols [PK1211]	--	--	--	--	--	--	--
pos_3541	S-Lactoylglutathione	174.244	319.088	297.599	253.516	282.448	233.173	1519.85	1929.39	1982.4	1689.51	1644.22	1579.84	2.72928	2.57963e-06	1.03163	up	--	--	--	--	--	--	--	--	--	--	--	--	--	--	--	--
pos_3542	10-Hydroxycamtothecin	248.309	374.828	332.12	272.241	391.635	299.852	1549.41	1844.45	1924.17	1672.18	1568.61	1550.79	2.39731	8.84142e-07	1.03327	up	--	--	--	--	--	--	--	--	--	--	--	--	--	--	--	--
pos_3545	Ginkgetin	470.767	580.561	580.25	541.431	519.727	507.368	1412.61	1314.12	1233.03	1333.7	1324.57	1275.61	1.30257	8.79269e-10	1.03911	up	--	--	LMPK12040003	Ginkgetin	-	Amentoflavone 7,4'-dimethyl ether	Polyketides [PK]	Flavonoids [PK12]	Biflavonoids and polyflavonoids [PK1204]	--	--	--	--	--	--	--
pos_3554	Myristicin	958.863	1040.46	1019.36	1052.38	1233.54	1146.61	933.149	933.779	917.061	1049.86	1189.97	1254.66	-0.0391582	0.698127	0.132022	unchanged	--	--	--	--	--	--	--	--	--	--	--	--	--	--	--	--
pos_3568	4-Hydroxyphenylacetaldehyde	958.427	1137.47	1065.71	1096.68	1182.05	1136.83	1178.18	1218.43	1151.97	1157.11	1129.98	1136.97	0.0842386	0.10042	0.539249	unchanged	C03765	Biosynthesis of secondary metabolites(ko01110);;Isoquinoline alkaloid biosynthesis(ko00950);;Metabolic pathways(ko01100);;Tyrosine metabolism(ko00350)	--	--	--	--	--	--	--	HMDB0003767	Organic compounds	Benzenoids	Benzene and substituted derivatives	Phenylacetaldehydes	440113	7339-87-9
pos_3575	6a,12b-Dihydro-3,10,11,12-tetrahydroxy-6-(3,4,5-trihydroxyphenyl)-[2]benzopyrano[3,4-c]benzopyran-8(6H)-one	472.846	523.449	538.492	482.367	551.122	496.625	1314.36	1255.66	1213.1	1256.2	1299.96	1294	1.31646	6.74077e-12	1.04328	up	--	--	LMPK12020016	-	6a,12b-Dihydro-3,10,11,12-tetrahydroxy-6-(3,4,5-trihydroxyphenyl)-[2]benzopyrano[3,4-c]benzopyran-8(6H)-one	-	Polyketides [PK]	Flavonoids [PK12]	Flavans, Flavanols and Leucoanthocyanidins [PK1202]	--	--	--	--	--	--	--
pos_3594	Urolithin C	312.265	414.862	402.523	400.643	410.925	392.338	1392.32	1364.76	1310.14	1288.11	1392.69	1381.04	1.80056	3.67933e-12	1.04362	up	--	--	--	--	--	--	--	--	--	HMDB0029218	Organic compounds	Phenylpropanoids and polyketides	Coumarins and derivatives	_	60198001	_
pos_3597	Naringenin-7-O-Glucoside	389.563	441.703	484.885	466.178	480.726	364.892	1404.27	1429.69	1379.44	1350.23	1354.82	1452.08	1.67138	1.28344e-11	1.04278	up	--	--	--	--	--	--	--	--	--	--	--	--	--	--	--	--
pos_3612	ISOEUGENITOL	3638.11	3707.97	4065.6	3578.17	4714.32	3981	609.895	892.128	966.253	934.576	1174.85	1233	-2.0272	5.74438e-07	1.02534	down	--	--	--	--	--	--	--	--	--	--	--	--	--	--	--	--
pos_3615	7,4',5'-Trihydroxy-5,2'-oxido-4-phenylcoumarin	750.301	864.232	848.297	806.22	524.89	679.506	1528.71	1330.14	1403.36	1147.95	1167.77	1099.66	0.77927	0.000139841	0.932062	unchanged	--	--	LMPK12100060	-	7,4',5'-Trihydroxy-5,2'-oxido-4-phenylcoumarin	-	Polyketides [PK]	Flavonoids [PK12]	Neoflavonoids [PK1210]	--	--	--	--	--	--	--
pos_3632	Quercetin 3-glucosyl-(1->3)-rhamnosyl-(1->6)-galactoside	493.974	534.498	551.564	512.488	527.127	532.465	1293.19	1232.48	1232.89	1269.89	1280.66	1254.87	1.26282	2.53779e-13	1.04527	up	--	--	LMPK12112055	Quercetin 3-glucosyl-(1->3)-rhamnosyl-(1->6)-galactoside	-	-	Polyketides [PK]	Flavonoids [PK12]	Flavones and Flavonols [PK1211]	--	--	--	--	--	--	--
pos_3650	3-Methoxytropolone	44.5492	76.3782	86.8305	105.387	62.4979	72.8854	1484.95	1376.85	1322.87	1606.36	1296.21	1361.06	4.23539	6.11696e-07	1.03999	up	--	--	--	--	--	--	--	--	--	--	--	--	--	--	--	--
pos_3651	7-Methoxy-6-methyl-2H-1-benzopyran-2-one	2419.18	2621.48	2733.29	2558.38	2732.47	2655.96	479.064	467.364	421.752	477.771	483.495	480.527	-2.48404	4.56873e-08	1.04435	down	--	--	--	--	--	--	--	--	--	--	--	--	--	--	--	--
pos_3655	Quercetagetin 4'-methyl ether	1220.31	1335.67	1346.05	1271.78	1306.34	1277.23	1166.53	1114.01	1098.26	1100.19	1121.44	1124.54	-0.206045	5.64915e-05	0.974358	unchanged	--	--	LMPK12112989	Quercetagetin 4'-methyl ether	-	-	Polyketides [PK]	Flavonoids [PK12]	Flavones and Flavonols [PK1211]	--	--	--	--	--	--	--
pos_3670	Irisolone	130.641	137.929	151.243	141.613	134.468	142.146	1716.22	1665.17	1811.51	1728.86	1658.28	1675.23	3.6132	9.397e-09	1.04574	up	--	--	LMPK12050387	Irisolone	4'-Hydroxy-5-methoxy-6,7-methylenedioxyisoflavone	-	Polyketides [PK]	Flavonoids [PK12]	Isoflavonoids [PK1205]	--	--	--	--	--	--	--
pos_3672	Neofolin	321.499	382.325	377.998	360.32	355.147	328.105	1643.95	1465.84	1457.07	1455.7	1473.72	1445.94	2.0729	3.1054e-08	1.04261	up	--	--	LMPK12160016	Neofolin	-	-	Polyketides [PK]	Flavonoids [PK12]	Other Flavonoids [PK1216]	--	--	--	--	--	--	--
pos_3673	Isovitexin	183.028	203.237	205.004	197.756	195.519	208.56	1708.99	1624.38	1787.27	1701.85	1610	1592.2	3.07077	5.1135e-08	1.04466	up	C01714	Flavone and flavonol biosynthesis(ko00944)	LMPK12110338	Isovitexin	6-beta-D-Glucopyranosyl-4',5,7-trihydroxyflavone	Homovitexin; Saponaretin	Polyketides [PK]	Flavonoids [PK12]	Flavones and Flavonols [PK1211]	--	--	--	--	--	--	--
pos_3680	2-Indanone	1304.05	1383.28	1466.57	1424.9	1468.89	1392.93	1087.76	1077.12	1064.89	1087.08	1054.41	1021.67	-0.400872	7.51234e-06	1.01564	down	--	--	--	--	--	--	--	--	--	--	--	--	--	--	--	--
pos_3694	Pelargonin	52.9719	56.9898	58.2777	53.7761	55.5416	56.6862	1644.65	1609.37	1735.72	1710.4	1672.99	1632.64	4.90379	4.90473e-09	1.04622	up	C08725	Anthocyanin biosynthesis(ko00942)	LMPK12010015	Pelargonin	-	-	Polyketides [PK]	Flavonoids [PK12]	Anthocyanidins [PK1201]	HMDB0033681	Organic compounds	Phenylpropanoids and polyketides	Flavonoids	Flavonoid glycosides	441772	58751-31-8
pos_370	L-Glutamate	892.058	992.258	994.521	894.584	921.728	961.208	1259.98	1201.76	1200.5	1196.53	1221.48	1182.66	0.360673	1.77612e-06	1.01309	up	C00025	Glyoxylate and dicarboxylate metabolism(ko00630);;Glutathione metabolism(ko00480);;Alanine, aspartate and glutamate metabolism(ko00250);;Carbon metabolism(ko01200);;Arginine and proline metabolism(ko00330);;Cyanoamino acid metabolism(ko00460);;Metabolic pathways(ko01100);;C5-Branched dibasic acid metabolism(ko00660);;2-Oxocarboxylic acid metabolism(ko01210);;Aminoacyl-tRNA biosynthesis(ko00970);;…	--	--	--	--	--	--	--	HMDB0060475	Organic compounds	Organic acids and derivatives	Carboxylic acids and derivatives	Amino acids, peptides, and analogues	611	_
pos_371	N-(2-Hydroxyethyl)iminodiacetic acid	647.703	722.881	719.183	676.078	663.364	746.487	1523.54	1431.58	1431.46	1394.09	1340.12	1378.24	1.02528	5.49442e-09	1.03763	up	--	--	--	--	--	--	--	--	--	--	--	--	--	--	--	--
pos_3719	Threoninyl-Glutamine	1016.05	760.629	900.397	1298.91	751.912	1131.63	1718.92	2023.97	1502.48	1691.7	1160.42	1133.26	0.655664	0.00912885	0.76335	unchanged	--	--	--	--	--	--	--	--	--	HMDB0029059	Organic compounds	Organic acids and derivatives	Carboxylic acids and derivatives	Amino acids, peptides, and analogues	7016084	96337-79-0
pos_3740	3,4-Dicaffeoyl-1,5-quinolactone	688.439	784.662	804.625	735.351	702.152	650.825	1617.2	1313.29	1492.95	1170.81	1124.91	1167.65	0.853113	0.000521739	0.950563	unchanged	--	--	--	--	--	--	--	--	--	--	--	--	--	--	--	--
pos_3745	2-Hydroxy-4-methylbenzaldehyde	836.327	901.364	942.325	897.946	1002.55	971.977	1189.18	1077.93	1183.91	1224.14	1321.93	1315.9	0.397329	0.00012716	0.943375	unchanged	--	--	--	--	--	--	--	--	--	--	--	--	--	--	--	--
pos_3750	Petunidin	2547.77	2678.69	2941.33	2663.61	2672.5	2648.35	340.992	347.222	373.648	317.752	337.208	310.102	-2.99437	5.86858e-08	1.04433	down	--	--	LMPK12010005	Petunidin	-	-	Polyketides [PK]	Flavonoids [PK12]	Anthocyanidins [PK1201]	HMDB0003173	Organic compounds	Phenylpropanoids and polyketides	Flavonoids	O-methylated flavonoids	441774	13270-60-5
pos_3751	8-(3,3-Dimethylallyl)spatheliachromene	996.613	1079.72	1147.98	1150.54	1278.25	1137	1157.83	1134.48	1133.97	1114.92	1166.76	1100.12	0.00381689	0.941717	0.0243882	unchanged	--	--	--	--	--	--	--	--	--	--	--	--	--	--	--	--
pos_3757	Epicatechin-(2beta->7,4beta->6)-catechin	227.652	250.113	251.253	245.138	240.062	246.569	1628.76	1496.54	1472.81	1463.88	1487.73	1448.66	2.62292	5.40711e-08	1.04453	up	--	--	--	--	--	--	--	--	--	--	--	--	--	--	--	--
pos_3770	dioxybenzone	324.861	239.749	211.81	359.677	376.641	334.099	1031.16	1158.33	1210.01	1346.76	1527.81	1456.87	2.06559	1.55094e-05	1.0127	up	--	--	--	--	--	--	--	--	--	--	--	--	--	--	--	--
pos_3771	Aflatoxin B1 dialdehyde	94.6486	118.433	141.803	176.424	168.675	205.351	2097.1	2308.86	2137.65	1786.42	2058.99	1845.3	3.75634	1.15209e-06	1.03755	up	--	--	--	--	--	--	--	--	--	--	--	--	--	--	--	--
pos_3784	Rhababerone	1347.56	1435.98	1530.29	1462.82	1508.82	1485.65	1023.22	1018.73	988.119	989.309	994.83	959.755	-0.554075	2.17068e-06	1.0287	down	--	--	--	--	--	--	--	--	--	--	--	--	--	--	--	--
pos_3792	Val Trp Cys Cys	1078.62	1167.61	1186.19	1731.1	1318.52	1197.52	1583.59	1575.79	1723.48	1481.99	1133.7	1156.75	0.17256	0.265015	0.365394	unchanged	--	--	--	--	--	--	--	--	--	--	--	--	--	--	--	--
pos_3804	2,6-DIMETHOXYQUINONE	224.328	256.872	212.711	298.233	316.463	289.655	1522.53	1664.56	1729.53	1553.16	1563.2	1542.6	2.58286	1.45082e-09	1.04281	up	--	--	--	--	--	--	--	--	--	HMDB0029673	Organic compounds	Organic oxygen compounds	Organooxygen compounds	Carbonyl compounds	68262	530-55-2
pos_3818	Fujikinetin	185.583	208.86	207.199	206.893	218.538	219.124	1745.29	1766.11	1814.38	1667.2	1696.94	1645.11	3.05194	1.16302e-08	1.04535	up	--	--	LMPK12050112	Fujikinetin	-	-	Polyketides [PK]	Flavonoids [PK12]	Isoflavonoids [PK1205]	--	--	--	--	--	--	--
pos_3819	Sulfaphenazole	218.757	230.003	246.833	223.691	255.233	256.23	1673.31	1708.28	1757.1	1678.7	1685.41	1633	2.82462	4.92872e-11	1.04616	up	--	--	--	--	--	--	--	--	--	--	--	--	--	--	--	--
pos_3821	Anastatin B	198.678	199.358	219.504	205.336	209.174	199.043	1637.25	1634.39	1665.29	1631.8	1618.24	1651.18	2.99845	7.30694e-15	1.04678	up	--	--	LMPK12140274	Anastatin B	(2S)-2,3-Dihydro-5,9,10-trihydroxy-2-(4-hydroxyphenyl)-4H-benzofuro[2,3-h]-1-benzopyran-4-one	-	Polyketides [PK]	Flavonoids [PK12]	Flavanones [PK1214]	--	--	--	--	--	--	--
pos_3822	Apigenin 7-glucoside	147.977	161.338	169.202	160.841	166.969	159.813	1711.07	1711.2	1768.27	1682.67	1689.86	1639.07	3.40049	1.38812e-09	1.0463	up	C04608	Flavone and flavonol biosynthesis(ko00944)	--	--	--	--	--	--	--	HMDB0037340	Organic compounds	Phenylpropanoids and polyketides	Flavonoids	Flavonoid glycosides	5280704	578-74-5
pos_3825	Epigallocatechin 3-O-(3-O-methylgallate)	412.004	487.941	542.98	501.083	518.507	475.843	1661.86	1658.45	1613.38	1548.05	1620.78	1458.89	1.70221	1.62581e-09	1.04126	up	--	--	LMPK12020121	Epigallocatechin 3-O-(3-O-methylgallate)	-	-	Polyketides [PK]	Flavonoids [PK12]	Flavans, Flavanols and Leucoanthocyanidins [PK1202]	HMDB0038363	Organic compounds	Phenylpropanoids and polyketides	Flavonoids	Flavans	9804842	83104-87-4
pos_3826	Kaempferol 7,4'-dirhamnoside	88.7921	96.1251	97.5191	94.5819	93.0236	95.2817	1726.03	1703.37	1739.92	1672.58	1683.12	1613.54	4.16463	3.3766e-09	1.0463	up	--	--	LMPK12111874	Kaempferol 7,4'-dirhamnoside	-	-	Polyketides [PK]	Flavonoids [PK12]	Flavones and Flavonols [PK1211]	--	--	--	--	--	--	--
pos_3836	Parthenosin	919.014	1020.78	1034.39	1007.24	974.226	1025.07	1212.51	1191.48	1244.26	1180.55	1185.24	1149.23	0.260298	7.84201e-06	0.986521	unchanged	--	--	LMPK12110564	Parthenosin	-	Quercetin 3-(6''-n-butylglucuronide)	Polyketides [PK]	Flavonoids [PK12]	Flavones and Flavonols [PK1211]	--	--	--	--	--	--	--
pos_385	Neohesperidin	1301.93	1521.73	1526.03	1375.54	1362.32	1473.69	812.345	799.563	751.641	783.557	765.444	800.282	-0.861225	5.93603e-06	1.02836	down	C09806	Flavonoid biosynthesis(ko00941)	LMPK12140452	Neohesperidin	-	-	Polyketides [PK]	Flavonoids [PK12]	Flavanones [PK1214]	HMDB0030748	Organic compounds	Phenylpropanoids and polyketides	Flavonoids	Flavonoid glycosides	232990	13241-33-3
pos_3854	Kaempferol 3-rhamnosyl-(1->2)-glucosyl-(1->6)-galactoside	1574.68	1701.86	1772.09	1637.42	1589.94	1664.77	704.287	668.231	666.508	666.775	679.118	646.046	-1.30223	1.29229e-07	1.04198	down	--	--	LMPK12111915	Kaempferol 3-rhamnosyl-(1->2)-glucosyl-(1->6)-galactoside	-	-	Polyketides [PK]	Flavonoids [PK12]	Flavones and Flavonols [PK1211]	--	--	--	--	--	--	--
pos_3857	3-hexenedioic acid	1456.16	1370.96	1567.82	1337.64	1214.11	1288.1	887.46	924.139	890.507	855.955	946.287	866.047	-0.616704	0.000134095	0.987604	unchanged	--	--	LMFA01170087	3-hexenedioic acid	3E-hexenedioic acid	-	Fatty Acyls [FA]	Fatty Acids and Conjugates [FA01]	Dicarboxylic acids [FA0117]	--	--	--	--	--	--	--
pos_387	Phosphoric acid	673.681	743.118	769.104	700.11	733.358	682.651	1073.96	979.29	925.754	971.24	996.723	971.771	0.460275	1.44788e-06	1.00391	up	C00009	Oxidative phosphorylation(ko00190);;Photosynthesis(ko00195);;ABC transporters(ko02010)	--	--	--	--	--	--	--	HMDB0001429	Inorganic compounds	Homogeneous non-metal compounds	Non-metal oxoanionic compounds	Non-metal phosphates	1004	14265-44-2
pos_3885	Proanthocyanidin A2	376.347	431.177	425.883	406.035	394.607	426.586	1643.94	1608.34	1621.77	1584.06	1613.94	1501.63	1.96004	3.36324e-10	1.04517	up	--	--	--	--	--	--	--	--	--	--	--	--	--	--	--	--
pos_389	Pentanoic acid, 4-amino-, (R)-; Valeric acid, 4-amino-, (R)-(+)-; (R)-(+)-4-Aminovaleric acid; (R)-4-Aminopentanoic acid	502.173	621.051	528.262	476.455	491.879	553.54	1741.68	1523.05	1469.19	1629.61	1452.41	1501.47	1.55392	1.40495e-07	1.03437	up	--	--	--	--	--	--	--	--	--	--	--	--	--	--	--	--
pos_3892	Pavetannin B2	982.236	1073.07	1090.07	1049.78	1121.14	1078.84	1071.93	1047.93	1063.64	1100.02	1111.82	1006.28	0.00145907	0.966068	0.0147179	unchanged	--	--	--	--	--	--	--	--	--	--	--	--	--	--	--	--
pos_390	Allomaltol	940.848	1000.07	1079.08	979.798	1042.41	966.11	1104.36	1082.53	1110.58	1097.14	1093.83	1074.61	0.127407	0.00588568	0.841193	unchanged	--	--	--	--	--	--	--	--	--	--	--	--	--	--	--	--
pos_3907	2-Methoxybenzoic acid	81.7957	42.855	25.2062	34.2932	71.4075	47.7241	2022.58	1887.98	1726.74	1836.3	1701.6	1839.45	5.18262	1.17631e-07	1.04303	up	--	--	--	--	--	--	--	--	--	HMDB0032604	Organic compounds	Benzenoids	Benzene and substituted derivatives	Benzoic acids and derivatives	11370	579-75-9
pos_3928	2,6,7-Trihydroxy-9-methylxanthen-3-one	985.429	1091.71	1151.27	1036.39	1078.75	1083.56	954.196	1013.89	1040.86	1052.55	1026.16	1020.15	-0.0735134	0.0806807	0.558619	unchanged	--	--	--	--	--	--	--	--	--	--	--	--	--	--	--	--
pos_3932	Aloin A	375.76	560.091	430.796	509.587	562.26	523.921	1426.13	1437.74	1578.53	1586.01	1527.42	1479.75	1.60884	3.51729e-10	1.03826	up	--	--	--	--	--	--	--	--	--	HMDB0035219	Organic compounds	Benzenoids	Anthracenes	_	313325	8015-61-0
pos_3933	Afzelin	344.292	381.474	368.453	359.818	359.437	371.356	1586.39	1551.85	1598.34	1621.66	1539.96	1609.24	2.12154	3.48201e-11	1.04616	up	C16911	Flavone and flavonol biosynthesis(ko00944)	LMPK12111842	Afzelin	-	Kaempferol-3-O-rhamnoside	Polyketides [PK]	Flavonoids [PK12]	Flavones and Flavonols [PK1211]	--	--	--	--	--	--	--
pos_3939	Oxazepam	318.365	367.007	387.342	305.411	342.237	287.404	1550.67	1457.47	1566.59	1521.43	1568.48	1474.04	2.18639	1.19515e-12	1.04474	up	--	--	--	--	--	--	--	--	--	--	--	--	--	--	--	--
pos_394	D-Mannose	803.32	895.341	818.841	750.601	840.695	795.482	389.842	357.315	379.09	352.811	401.901	354.73	-1.13332	2.30682e-07	1.03472	down	C00159	Amino sugar and nucleotide sugar metabolism(ko00520);;Galactose metabolism(ko00052);;Fructose and mannose metabolism(ko00051);;ABC transporters(ko02010);;Metabolic pathways(ko01100)	--	--	--	--	--	--	--	--	--	--	--	--	--	--
pos_3941	Kaempferol 3-glucosyl-(1->4)-rhamnosyl-(1->2)-glucoside	1277.71	1414.12	1421.15	1354.37	1457.29	1441.59	787.141	792.105	789.312	826.899	828.917	829.998	-0.785291	8.91462e-07	1.0348	down	--	--	LMPK12111917	Kaempferol 3-glucosyl-(1->4)-rhamnosyl-(1->2)-glucoside	-	-	Polyketides [PK]	Flavonoids [PK12]	Flavones and Flavonols [PK1211]	--	--	--	--	--	--	--
pos_3956	Glepidotin B	2073.46	2281.03	2191.62	2163.43	2151.29	2232.42	547.744	566.06	515.629	517.606	519.269	522.574	-2.0377	4.09783e-09	1.04528	down	--	--	--	--	--	--	--	--	--	--	--	--	--	--	--	--
pos_3961	Kaempferol 3-rhamnosyl-(1->2)-galactoside	1301.51	1440.45	1421.7	1340.15	1433.66	1410.01	851.988	838.447	842.351	873.78	828.336	853.184	-0.714217	7.82312e-07	1.0371	down	--	--	LMPK12111668	Kaempferol 3-rhamnosyl-(1->2)-galactoside	-	-	Polyketides [PK]	Flavonoids [PK12]	Flavones and Flavonols [PK1211]	--	--	--	--	--	--	--
pos_398	Phlorin	1506.56	1503.06	1723.77	1616.78	1659.62	1547.8	751.237	681.921	692.637	663.103	659.713	642.806	-1.22405	1.09425e-07	1.03749	down	--	--	--	--	--	--	--	--	--	--	--	--	--	--	--	--
pos_3980	Quercetin 3-O-glucoside	990.666	1104.23	1107.98	1071.73	1085.34	1104.31	1168.93	1134.94	1085.32	1168.15	1162.66	1164.4	0.0908456	0.0126468	0.730152	unchanged	C05623	Biosynthesis of secondary metabolites(ko01110);;Flavone and flavonol biosynthesis(ko00944);;Metabolic pathways(ko01100)	--	--	--	--	--	--	--	HMDB0037362	Organic compounds	Phenylpropanoids and polyketides	Flavonoids	Flavonoid glycosides	5280804	482-35-9
pos_3989	ETHYL-p-COUMARATE	1425.72	1644.4	1635.69	1675.01	1568.85	1628.24	783.19	857.553	850.142	916.879	821.573	906.664	-0.899066	1.44196e-07	1.03069	down	--	--	--	--	--	--	--	--	--	--	--	--	--	--	--	--
pos_399	Sarmentosin epoxide	1088.34	1929.61	1514.59	1200.61	1351.68	1401.84	744.089	802.318	787.535	718.144	700.354	714.072	-0.926049	0.00233703	0.909268	unchanged	--	--	--	--	--	--	--	--	--	--	--	--	--	--	--	--
pos_3999	Salicylaldehyde	812.639	886.499	908.927	860.094	893.64	886.721	1199.28	1130.19	1115.43	1140.94	1150.02	1137.1	0.38902	5.4994e-08	1.02351	up	C06202	Metabolic pathways(ko01100)	--	--	--	--	--	--	--	HMDB0034170	Organic compounds	Organic oxygen compounds	Organooxygen compounds	Carbonyl compounds	6998	1990-02-08
pos_400	D-Fructofuranose 1,2':2,3'-dianhydride	1393.36	1495.35	1520.83	1352.46	1417.52	1446.51	929.741	851.819	879.296	816.175	837.811	817.524	-0.749076	2.09545e-08	1.03237	down	--	--	--	--	--	--	--	--	--	--	--	--	--	--	--	--
pos_4004	2,5-Dihydroxybenzaldehyde	565.761	626.553	635.502	604.179	614.692	614.249	1340.9	1272.25	1274.73	1280.75	1315.62	1302.58	1.08882	6.95998e-13	1.04443	up	C05585	Metabolic pathways(ko01100);;Tyrosine metabolism(ko00350)	--	--	--	--	--	--	--	HMDB0004062	Organic compounds	Organic oxygen compounds	Organooxygen compounds	Carbonyl compounds	70949	1194-98-5
pos_4005	Piperonal	738.521	803.967	831.146	795.937	822.923	816.02	1246.81	1179.66	1174.3	1188.41	1198.45	1189.85	0.577887	1.34691e-09	1.03678	up	--	--	--	--	--	--	--	--	--	HMDB0032612	Organic compounds	Organoheterocyclic compounds	Benzodioxoles	_	8438	120-57-0
pos_4007	Chrysin	623.29	709.635	710.688	682.713	710.242	684.812	1366.78	1268.17	1284.71	1276.23	1277.33	1288.32	0.913217	4.61562e-11	1.04094	up	C10028	Flavonoid biosynthesis(ko00941)	LMPK12110189	Chrysin	5,7-Dihydroxyflavone	-	Polyketides [PK]	Flavonoids [PK12]	Flavones and Flavonols [PK1211]	HMDB0036619	Organic compounds	Phenylpropanoids and polyketides	Flavonoids	Flavones	5281607	480-40-0
pos_4010	Picrotoxinin	693.895	805.35	753.843	763.134	800.839	759.2	1319.64	1219.05	1202.09	1214.32	1234.67	1253.24	0.701716	2.28469e-09	1.03385	up	--	--	--	--	--	--	--	--	--	--	--	--	--	--	--	--
pos_4011	4-Methylumbelliferyl beta-D-glucuronide	675.879	772.749	768.86	733.905	755.403	741.414	1359.34	1279.24	1275.03	1308.02	1264.45	1283.01	0.804522	1.00759e-10	1.03976	up	--	--	--	--	--	--	--	--	--	--	--	--	--	--	--	--
pos_4012	(-)-Catechin gallate	871.322	926.734	992.423	915.237	942.401	937.617	1165.93	1098.43	1084.37	1094.18	1114.14	1082.32	0.2493	9.14181e-06	0.981349	unchanged	--	--	--	--	--	--	--	--	--	--	--	--	--	--	--	--
pos_4023	2,4,6-Trihydroxybenzoic acid	1041.5	1165.47	1166.63	1064.17	1128.53	1091.4	1099.86	1079.61	1070.16	1121.49	1123.31	987.069	-0.0386962	0.346363	0.311644	unchanged	--	--	--	--	--	--	--	--	--	--	--	--	--	--	--	--
pos_4027	Sulfadoxin	707.025	798.629	810.911	772.968	783.713	780.148	1410.77	1365.57	1334.2	1371.43	1365.43	1345.44	0.816083	1.02141e-10	1.04179	up	--	--	--	--	--	--	--	--	--	--	--	--	--	--	--	--
pos_4029	Laricitrin 3-galactoside	240.9	405.91	341.838	408.262	346.506	351.628	1755.59	1582.08	1605.08	1777.93	1682.74	1751.78	2.27717	1.07846e-10	1.04171	up	--	--	LMPK12112470	Laricitrin 3-galactoside	-	-	Polyketides [PK]	Flavonoids [PK12]	Flavones and Flavonols [PK1211]	--	--	--	--	--	--	--
pos_4040	Tropic acid	557.848	625.116	592.083	600.243	616.754	636.359	1584.58	1484.98	1474.74	1397.56	1410.19	1483.35	1.28396	2.46114e-08	1.0407	up	C01456	Biosynthesis of secondary metabolites(ko01110);;Tropane, piperidine and pyridine alkaloid biosynthesis(ko00960)	--	--	--	--	--	--	--	HMDB0062590	Organic compounds	Organic acids and derivatives	Hydroxy acids and derivatives	Beta hydroxy acids and derivatives	10726	552-63-6
pos_4083	Mitomycin	370.77	373.342	416.546	374.994	361.05	416.665	1600.71	1500.91	1537.85	1543.57	1564.15	1571.44	2.01012	1.20807e-13	1.04577	up	--	--	--	--	--	--	--	--	--	HMDB0014450	Organic compounds	Organoheterocyclic compounds	Indoles and derivatives	Indolequinones	5746	1950-07-07
pos_409	mono-Ethyl malonate	1264.34	1409.06	1430.05	1285.48	1278.92	1332.06	872.925	802.37	784.846	763.968	753.39	754.275	-0.757605	1.28064e-07	1.02706	down	--	--	--	--	--	--	--	--	--	--	--	--	--	--	--	--
pos_4100	3-Methylbutanoyl-CoA	264.283	356.159	412.668	353.661	382.754	384.791	1512.08	1419.65	1432.18	1578.83	1474.11	1503.73	2.04991	1.02069e-11	1.04267	up	C02939	Valine, leucine and isoleucine degradation(ko00280);;Metabolic pathways(ko01100)	--	--	--	--	--	--	--	HMDB0001113	Organic compounds	Lipids and lipid-like molecules	Fatty Acyls	Fatty acyl thioesters	165435	6244-91-3
pos_4115	Kaempferol 3-alpha-L-arabinopyranoside	440.948	545.231	472.068	478.301	411.46	520.178	1424.54	1370.18	1216.05	1306.69	1286.28	1290.18	1.46061	3.1482e-09	1.03739	up	--	--	LMPK12111840	Kaempferol 3-alpha-L-arabinopyranoside	-	-	Polyketides [PK]	Flavonoids [PK12]	Flavones and Flavonols [PK1211]	--	--	--	--	--	--	--
pos_4128	Flemichapparin A	725.87	760.979	783.694	643.927	713.735	644.813	1452.15	1308.66	1226.21	1276.85	1267.84	1503.28	0.911042	3.17292e-06	1.01295	up	--	--	LMPK12120134	Flemichapparin A	-	-	Polyketides [PK]	Flavonoids [PK12]	Chalcones and dihydrochalcones [PK1212]	--	--	--	--	--	--	--
pos_4130	Quercetin 3,7-dirhamnoside	1437.74	1570.86	1649.48	1581.57	1573.7	1615.22	828.004	795.519	797.658	806.135	796.39	803.442	-0.965868	9.32451e-07	1.03946	down	--	--	LMPK12112200	Quercetin 3,7-dirhamnoside	-	-	Polyketides [PK]	Flavonoids [PK12]	Flavones and Flavonols [PK1211]	--	--	--	--	--	--	--
pos_4134	5-Hydroxyferulate	339.613	389.625	427.229	443.329	314.986	415.524	1683.62	1536.76	1555.55	1711.68	1806.87	1956.2	2.13713	1.11417e-06	1.03328	up	C05619	Biosynthesis of secondary metabolites(ko01110);;Phenylpropanoid biosynthesis(ko00940);;Metabolic pathways(ko01100)	--	--	--	--	--	--	--	HMDB0127490	Organic compounds	Phenylpropanoids and polyketides	Cinnamic acids and derivatives	Hydroxycinnamic acids and derivatives	160594	_
pos_414	Biopterin	700.472	686.82	620.712	549.777	669.521	648.653	1267.52	1325.74	1280.95	1309.59	1392.26	1368.35	1.03539	7.98074e-10	1.03714	up	C06313	Folate biosynthesis(ko00790)	--	--	--	--	--	--	--	HMDB0000817	Organic compounds	Organoheterocyclic compounds	Pteridines and derivatives	Pterins and derivatives	12646210	13039-82-2
pos_4144	Isohemsleyanoside	174.77	200.27	213.47	198.658	182.159	203.857	1833.51	1702.5	1764.78	1827.8	1753.22	1839.97	3.19204	1.79742e-09	1.04573	up	--	--	LMPK12110269	Isohemsleyanoside	-	-	Polyketides [PK]	Flavonoids [PK12]	Flavones and Flavonols [PK1211]	--	--	--	--	--	--	--
pos_4147	Okanin 4'-gentiobioside	98.9959	113.354	100.686	106.626	111.164	121.998	1905.38	2020.03	1991.03	2086.27	1959.37	2015.72	4.19753	4.3851e-09	1.046	up	--	--	LMPK12120166	Okanin 4'-gentiobioside	-	-	Polyketides [PK]	Flavonoids [PK12]	Chalcones and dihydrochalcones [PK1212]	--	--	--	--	--	--	--
pos_4156	(-)-Catechin 3-O-gallate	501.443	450.479	482.61	516.984	678.451	447.986	1487.27	1425.17	1336.96	1483.55	1386.55	1402.93	1.46929	6.4841e-09	1.03577	up	--	--	--	--	--	--	--	--	--	--	--	--	--	--	--	--
pos_4172	Isoquinoline	1689.67	1838.84	1915.16	1827.25	1905.37	1905.18	744.345	769.235	731.38	732.765	764.202	743.496	-1.30483	3.12295e-07	1.04175	down	--	--	--	--	--	--	--	--	--	--	--	--	--	--	--	--
pos_4173	3-Methylindole	1085.38	1145.64	1256.71	1176.63	1287.7	1171.7	1010.34	1020.4	1019.32	1035.2	1076.4	1049.33	-0.197815	0.0029528	0.873978	unchanged	C08313	Tryptophan metabolism(ko00380)	--	--	--	--	--	--	--	HMDB0000466	Organic compounds	Organoheterocyclic compounds	Indoles and derivatives	Indoles	6736	83-34-1
pos_4180	Haematopodin	1895.51	2043.08	2129.8	2006.17	2055.52	2074.81	557.677	541.601	516.272	529.375	543.917	538.593	-1.919	4.26671e-08	1.04462	down	--	--	--	--	--	--	--	--	--	--	--	--	--	--	--	--
pos_4202	Methylthio 2-(propanoyloxy)propanoate	784.209	958.467	1086.81	910.82	900.867	859.725	1619.01	1608.66	1589.77	1289.32	1374.21	1199.83	0.658161	0.000283964	0.932369	unchanged	--	--	--	--	--	--	--	--	--	--	--	--	--	--	--	--
pos_4212	Astragalin	1283.28	1402.45	1453.32	1406.43	1423.51	1431.2	853.998	860.202	857.655	866.926	884.252	869.388	-0.694016	2.23337e-06	1.03608	down	C12249	Biosynthesis of secondary metabolites(ko01110);;Flavone and flavonol biosynthesis(ko00944)	LMPK12111725	Astragalin	-	Kaempferol 3-O-beta-D-glucoside	Polyketides [PK]	Flavonoids [PK12]	Flavones and Flavonols [PK1211]	HMDB0037429	Organic compounds	Phenylpropanoids and polyketides	Flavonoids	Flavonoid glycosides	5282102	480-10-4
pos_4252	Epigallocatechin gallate	1112.93	1253.23	1190.56	1134.57	1193.58	1135.28	1136.62	1005.17	1130.52	1147.17	1144.86	1148.61	-0.0645518	0.132942	0.481349	unchanged	--	--	--	--	--	--	--	--	--	--	--	--	--	--	--	--
pos_4254	Petunidin 3-galactoside	1733.01	1972.33	2073.22	2099.51	2032.88	1982.32	344.07	378.664	423.334	354.558	380.346	405.612	-2.37888	3.0475e-07	1.04105	down	--	--	LMPK12010348	-	Petunidin 3-galactoside	-	Polyketides [PK]	Flavonoids [PK12]	Anthocyanidins [PK1201]	--	--	--	--	--	--	--
pos_4256	Prunus inhibitor b	423.233	498.065	493.005	482.98	435.077	493.035	1585.34	1489.38	1456.11	1574	1501.26	1526.03	1.6925	2.2718e-11	1.044	up	--	--	--	--	--	--	--	--	--	--	--	--	--	--	--	--
pos_426	S-Glutathionyl-L-cysteine	260.283	387.315	461.469	558.365	208.243	321.126	2829.71	2634.3	2664.09	2937.65	3023.53	2888.38	2.95016	6.53205e-11	1.04118	up	C05526	Metabolic pathways(ko01100);;Cysteine and methionine metabolism(ko00270)	--	--	--	--	--	--	--	--	--	--	--	--	--	--
pos_4264	Pratenol A	870.248	1048.99	1064.13	1041.16	1115.08	1065.42	1008.97	1285.34	1157.25	1284.3	1136.44	1212.6	0.191308	0.0242039	0.67472	unchanged	--	--	--	--	--	--	--	--	--	--	--	--	--	--	--	--
pos_4269	4,4'-Thiobis-2-butanone	1231.19	1380.22	1519.61	1395.19	1444	1328.46	955.653	944.418	968.073	884.547	933.806	907.668	-0.568958	4.01096e-05	1.00445	down	--	--	--	--	--	--	--	--	--	--	--	--	--	--	--	--
pos_4271	Biphenyl-2,3-diol	1884.94	2125.43	2258.74	2093.73	2150.92	2029.57	684.771	602.37	567.262	643.135	649.344	664.006	-1.71872	1.31763e-07	1.04002	down	C02526	Metabolic pathways(ko01100)	--	--	--	--	--	--	--	--	--	--	--	--	--	--
pos_4272	(Z)-6-(2-Methoxyvinyl)-7-methyl-2H-1-benzopyran-2-one	797.06	886.942	887.137	819.123	857.446	873.476	1255.7	1195.68	1215.46	1204.17	1301.08	1204.36	0.526448	1.4882e-08	1.02848	up	--	--	--	--	--	--	--	--	--	--	--	--	--	--	--	--
pos_4288	3-Methoxy-4-Hydroxyphenylglycol Sulfate	2333.17	2385.11	2931.28	2639.79	2738.62	2198.45	172.796	256.483	377.729	311.713	376.701	170.888	-3.19185	1.16973e-06	1.03267	down	--	--	--	--	--	--	--	--	--	HMDB0003332	Organic compounds	Benzenoids	Phenols	Methoxyphenols	3035420	71324-20-4
pos_4291	2,8-Di-O-methylellagic acid	261.839	248.188	365.434	259.194	385.919	357.082	1582.79	1670.79	1642.87	1670.64	1941.48	1725.57	2.44638	2.41641e-08	1.03849	up	--	--	--	--	--	--	--	--	--	--	--	--	--	--	--	--
pos_4292	7-Prenyloxy-3'-hydroxy-4'-methoxyisoflavone	424.901	461.65	444.715	410.103	403.544	444.409	1490.27	1520.42	1479.74	1535.15	1554.19	1507.43	1.81126	1.55087e-14	1.04606	up	--	--	LMPK12050050	-	7-Prenyloxy-3'-hydroxy-4'-methoxyisoflavone	-	Polyketides [PK]	Flavonoids [PK12]	Isoflavonoids [PK1205]	--	--	--	--	--	--	--
pos_4307	Silybin	265.074	304.88	306.17	281.458	289.565	285.446	1823.53	1786.9	1732.05	1713.51	1736.76	1661.28	2.59306	2.88063e-09	1.04554	up	--	--	LMPK12140712	Silibinin	-	Silybin	Polyketides [PK]	Flavonoids [PK12]	Flavanones [PK1214]	HMDB0040513	Organic compounds	Lignans, neolignans and related compounds	Flavonolignans	_	5467200	25166-14-7
pos_4311	Kaempferol	1170.87	1244.34	1303.56	1230.33	1293.9	1250.64	953.478	967.165	986.869	970.379	971.515	940.281	-0.372181	7.82381e-06	1.02071	down	C05903	Metabolic pathways(ko01100);;Flavone and flavonol biosynthesis(ko00944);;Flavonoid biosynthesis(ko00941);;Biosynthesis of secondary metabolites(ko01110)	LMPK12110003	Kaempferol	-	-	Polyketides [PK]	Flavonoids [PK12]	Flavones and Flavonols [PK1211]	--	--	--	--	--	--	--
pos_4317	Pro Cys Cys Pro	369.959	442.361	420.726	403.215	442.57	425.881	1499.27	1586.21	1567.43	1528.88	1586.16	1601.52	1.90332	7.72976e-13	1.04538	up	--	--	--	--	--	--	--	--	--	--	--	--	--	--	--	--
pos_4321	Megastigmatrienone	182.148	250.115	225.812	213.218	211.044	218.308	1634.84	1703.03	1651.94	1671.93	1684.68	1683.49	2.94701	1.68374e-16	1.04649	up	--	--	--	--	--	--	--	--	--	--	--	--	--	--	--	--
pos_4322	N-Methoxy-1-vinyl-beta-carboline	283.849	341.754	361.266	307.557	380.013	328.378	1489.59	1589.9	1582.09	1510.45	1481.39	1382.12	2.17358	4.44492e-09	1.04254	up	--	--	--	--	--	--	--	--	--	--	--	--	--	--	--	--
pos_4323	Zuclopenthixol	801.78	903.549	912.435	842.383	776.829	854.548	1559.94	1319.8	1309.51	1197.49	1222.67	1174.84	0.612459	0.000254495	0.959473	unchanged	--	--	--	--	--	--	--	--	--	--	--	--	--	--	--	--
pos_433	Maltopentaose	2127.51	2425.57	2427.84	2221.55	2265.24	2158.34	581.036	474.472	483.194	435.299	468.884	427.163	-2.24722	1.54365e-08	1.04172	down	--	--	--	--	--	--	--	--	--	HMDB0012254	Organic compounds	Organic oxygen compounds	Organooxygen compounds	Carbohydrates and carbohydrate conjugates	13489094	34620-76-3
pos_4343	cis-1,2-Dihydroxy-1,2-dihydro-7-methylnaphthalene	121.908	141.187	146.026	132.237	144.615	141.497	1672.99	1663.1	1648.61	1663.4	1705.04	1679.19	3.59981	2.54194e-14	1.0468	up	--	--	--	--	--	--	--	--	--	--	--	--	--	--	--	--
pos_4348	LIQUIRITIGENIN DIMETHYL ETHER	222.34	351.478	281.955	289.552	335.046	271.154	1501.19	1483.08	1405.11	1443.37	1543.02	1559.52	2.3509	7.87356e-12	1.04353	up	--	--	--	--	--	--	--	--	--	--	--	--	--	--	--	--
pos_4352	Fragransol B	338.268	368.74	382.948	356.205	384.337	365.815	1555.45	1560.69	1555.08	1545.82	1565.11	1550.27	2.08717	5.6426e-13	1.04672	up	--	--	--	--	--	--	--	--	--	--	--	--	--	--	--	--
pos_4358	EUPATORIOCHROMENE	113.879	130.38	123.942	126.135	128.207	128.237	1813.43	1937.12	1878.49	1868.98	1885.14	1903.01	3.91002	7.58732e-10	1.04647	up	--	--	--	--	--	--	--	--	--	--	--	--	--	--	--	--
pos_4373	Glycitin	349.855	609.375	694.306	568.922	586.315	576.802	1653.3	1821.34	1719.26	1648.22	1637.93	1710	1.58969	2.16255e-08	1.03462	up	C16195	Isoflavonoid biosynthesis(ko00943)	LMPK12050096	Glycitein 7-O-glucoside	-	Glycitin	Polyketides [PK]	Flavonoids [PK12]	Isoflavonoids [PK1205]	--	--	--	--	--	--	--
pos_4378	(-)-Glyceollin II	1159.85	1280.14	1286.89	1192.76	1246.16	1282	998.783	1088.06	1082.43	1039.99	1019.4	1042.96	-0.247977	4.56305e-05	0.966027	unchanged	C10422	Isoflavonoid biosynthesis(ko00943)	LMPK12070124	(-)-Glyceollin II	-	-	Polyketides [PK]	Flavonoids [PK12]	Pterocarpans [PK1207]	HMDB0034087	Organic compounds	Phenylpropanoids and polyketides	Isoflavonoids	Furanoisoflavonoids	4640119	67314-98-1
pos_4379	4-O-Demethyladriamycinone	340.457	404.491	429.787	395.863	412.445	413.064	1580.85	1627.17	1590.59	1568.89	1610.97	1622.83	2.00254	2.36647e-14	1.04595	up	--	--	--	--	--	--	--	--	--	--	--	--	--	--	--	--
pos_4386	HoPhe-Asp-OH	150.766	168.579	180.017	164.36	186.721	172.44	1724.97	1762.55	1773.19	1721.25	1822.16	1831.51	3.37819	5.69108e-10	1.04616	up	--	--	--	--	--	--	--	--	--	--	--	--	--	--	--	--
pos_439	Homoserine lactone	521.031	563.532	612.934	574.623	551.505	538.235	1401.29	1346.35	1414.95	1391.6	1378.63	1314.42	1.29465	3.50888e-12	1.04376	up	--	--	--	--	--	--	--	--	--	HMDB0029387	Organic compounds	Organic acids and derivatives	Carboxylic acids and derivatives	Amino acids, peptides, and analogues	73509	_
pos_4393	Theaflavate B	77.8577	118.935	96.2145	93.3715	116.036	103.478	1838.08	1714.27	1640.81	1659.6	1705.71	1684.45	4.07942	9.93439e-09	1.04521	up	--	--	--	--	--	--	--	--	--	--	--	--	--	--	--	--
pos_4396	Pro Asn Cys Trp	799.463	885.936	928.173	887.381	896.293	928.157	1397.33	1386.3	1366.09	1352.76	1339.71	1334.72	0.618664	3.78427e-08	1.03571	up	--	--	--	--	--	--	--	--	--	--	--	--	--	--	--	--
pos_4399	Guaiacol	222.609	242.46	246.894	239.377	236.799	243.082	1578.5	1530.9	1514.38	1501.99	1518.46	1520.16	2.67879	3.24036e-11	1.04651	up	--	--	--	--	--	--	--	--	--	HMDB0001398	Organic compounds	Benzenoids	Phenols	Methoxyphenols	460	1990-05-01
pos_4403	EPIAFZELECHIN (2R,3R)(-)	273.149	288.56	313.664	289.679	291.681	286.624	1541.36	1489.49	1473.07	1479.01	1486.87	1459.68	2.35671	3.10865e-12	1.04635	up	--	--	--	--	--	--	--	--	--	--	--	--	--	--	--	--
pos_4404	8-Hydroxygalangin 7-methyl ether	378.38	355.567	381.593	408.12	363.931	362.263	1551.63	1447.4	1427.9	1444.49	1467.89	1451.07	1.9661	2.86763e-10	1.04524	up	--	--	LMPK12113090	8-Hydroxygalangin 7-methyl ether	3,5,8-Trihydroxy-7-methoxyflavone	-	Polyketides [PK]	Flavonoids [PK12]	Flavones and Flavonols [PK1211]	--	--	--	--	--	--	--
pos_4408	Epiafzelechin 3-O-gallate	225.393	259.587	263.738	247.531	249.606	245.291	1644.33	1703.52	1687.04	1610.44	1613.5	1601.28	2.72518	3.98898e-10	1.04602	up	--	--	LMPK12020038	Epiafzelechin 3-O-gallate	-	-	Polyketides [PK]	Flavonoids [PK12]	Flavans, Flavanols and Leucoanthocyanidins [PK1202]	HMDB0038846	Organic compounds	Phenylpropanoids and polyketides	Flavonoids	Flavans	467295	108907-43-3
pos_4425	2,4-Difurfurylfuran	365.588	329.35	337.241	429.042	390.073	369.835	1447.46	1471.72	1468.63	1469.87	1225.18	1375.85	1.92914	1.54252e-07	1.03808	up	--	--	--	--	--	--	--	--	--	--	--	--	--	--	--	--
pos_4427	Genistein	1254.63	1303.49	1385.12	1381.21	1378.09	1354.35	1126.65	1100.54	1100.88	1066.01	1052.44	1084.57	-0.3029	1.02905e-05	1.00348	down	C06563	Metabolic pathways(ko01100);;Biosynthesis of secondary metabolites(ko01110);;Isoflavonoid biosynthesis(ko00943)	LMPK12050218	Genistein	-	Prunetol	Polyketides [PK]	Flavonoids [PK12]	Isoflavonoids [PK1205]	--	--	--	--	--	--	--
pos_4432	Kaempferol 7-alpha-L-arabinoside	1131.57	1185.37	1224.49	1240.56	1215.12	1201.99	1231.73	1111.4	1115.66	1031.89	988.64	957.147	-0.161547	0.0256943	0.706996	unchanged	--	--	LMPK12111847	Kaempferol 7-alpha-L-arabinoside	-	-	Polyketides [PK]	Flavonoids [PK12]	Flavones and Flavonols [PK1211]	--	--	--	--	--	--	--
pos_4447	DIHYDRO-β-TUBAIC ACID	4.21847e-07	16.2217	4.21847e-07	4.21847e-07	4.21847e-07	4.21847e-07	1732.82	1496.2	1685.08	1565.92	1392.37	1544.93	9.18125	6.35476e-07	1.04132	up	--	--	--	--	--	--	--	--	--	--	--	--	--	--	--	--
pos_4466	Cyanidin 3-[6''-(4-glucosyl-p-coumaryl)sophoroside]-5-glucoside	43.5474	48.9727	51.4151	47.8586	48.549	49.4569	1848.19	1816.03	1950.61	1832.11	1824.2	1812.57	5.25724	4.10074e-09	1.04623	up	--	--	LMPK12010179	-	Cyanidin 3-[6''-(4-glucosyl-p-coumaryl)sophoroside]-5-glucoside	-	Polyketides [PK]	Flavonoids [PK12]	Anthocyanidins [PK1201]	--	--	--	--	--	--	--
pos_4469	Artocarpetin	243.582	270.654	308.367	288.488	284.36	277.791	1746.12	1679.1	1731.21	1608.76	1684.23	1628.09	2.59042	3.93859e-10	1.04542	up	--	--	LMPK12110942	Artocarpetin	-	-	Polyketides [PK]	Flavonoids [PK12]	Flavones and Flavonols [PK1211]	--	--	--	--	--	--	--
pos_4496	Apiin	306.886	203.312	252.136	257.942	308.26	224.222	1719.63	1724	1737.13	1586.03	1613.06	1512.69	2.67151	4.75267e-09	1.04245	up	C04858	Flavone and flavonol biosynthesis(ko00944)	LMPK12110337	Apiin	-	-	Polyketides [PK]	Flavonoids [PK12]	Flavones and Flavonols [PK1211]	HMDB0035464	Organic compounds	Phenylpropanoids and polyketides	Flavonoids	Flavonoid glycosides	85174581	_
pos_4497	Daunorubicin	238.465	269.056	282.418	255.666	265.886	271.869	1644.72	1512.33	1576.1	1556.73	1606.51	1645.74	2.59132	2.37407e-09	1.04542	up	C01907	Biosynthesis of secondary metabolites(ko01110)	LMPK13050002	Daunorubicin	-	-	Polyketides [PK]	Aromatic polyketides [PK13]	Anthracyclinones [PK1305]	--	--	--	--	--	--	--
pos_450	L-Proline	1704.11	1778.45	1893.12	1726.23	1787.41	1765.53	116.625	113.037	112.209	115.601	117.527	117.358	-3.94385	2.02295e-08	1.0457	down	C00148	Biosynthesis of secondary metabolites(ko01110);;Biosynthesis of amino acids(ko01230);;Carbapenem biosynthesis(ko00332);;Aminoacyl-tRNA biosynthesis(ko00970);;Arginine and proline metabolism(ko00330);;ABC transporters(ko02010);;Metabolic pathways(ko01100)	--	--	--	--	--	--	--	--	--	--	--	--	--	--
pos_4503	3-(2-Hydroxyphenyl)propionic acid	596.399	590.323	698.877	679.445	549.133	549.848	1475.03	1368.19	1543.01	1353.3	1489.48	1428.05	1.24045	1.83248e-09	1.03515	up	C01198	Metabolic pathways(ko01100);;Phenylalanine metabolism(ko00360)	--	--	--	--	--	--	--	HMDB0033752	Organic compounds	Phenylpropanoids and polyketides	Phenylpropanoic acids	_	873	495-78-3
pos_4507	Isopeopyl Paraben	578.123	629.178	611.744	656.192	577.792	587.469	1467.48	1415.47	1418.57	1435.33	1488.28	1557.8	1.27057	6.10518e-10	1.04221	up	--	--	--	--	--	--	--	--	--	--	--	--	--	--	--	--
pos_4509	2,3',4,6-Tetrahydroxybenzophenone	272.824	250.918	346.187	391.317	330.108	276.945	1478.41	1378.15	1438.97	1639.16	1607.39	1603.59	2.29136	2.30064e-08	1.03858	up	--	--	--	--	--	--	--	--	--	--	--	--	--	--	--	--
pos_4517	4-Hydroxycinnamic acid	252.904	287.091	306.865	284.166	287.224	287.578	1601.82	1572.14	1587.27	1499.09	1564.81	1529.2	2.45516	2.14958e-11	1.04599	up	C02646	Metabolic pathways(ko01100);;Isoquinoline alkaloid biosynthesis(ko00950);;Ubiquinone and other terpenoid-quinone biosynthesis(ko00130);;Tyrosine metabolism(ko00350);;Phenylpropanoid biosynthesis(ko00940);;Biosynthesis of various secondary metabolites - part 2(ko00998);;Biosynthesis of secondary metabolites(ko01110)	--	--	--	--	--	--	--	HMDB0135644	Organic compounds	Phenylpropanoids and polyketides	Cinnamyl alcohols	_	94274	_
pos_452	Palatinose	685.55	776.903	762.834	713.967	705.624	732.049	1322.03	1301.64	1275.03	1257.63	1260.33	1238.65	0.806544	8.00557e-11	1.04054	up	--	--	--	--	--	--	--	--	--	--	--	--	--	--	--	--
pos_4520	Epigallocatechin 3-O-p-coumarate	489.638	546.957	583.192	558.417	545.661	560.683	1475.87	1399.63	1399.67	1409.77	1433.97	1412.61	1.37711	2.79786e-13	1.04476	up	--	--	LMPK12020117	Epigallocatechin 3-O-p-coumarate	-	-	Polyketides [PK]	Flavonoids [PK12]	Flavans, Flavanols and Leucoanthocyanidins [PK1202]	HMDB0038362	Organic compounds	Phenylpropanoids and polyketides	Flavonoids	Flavans	6474788	89013-65-0
pos_4530	2-Phenylethanol	416.252	508.489	471.302	516.306	480.097	433.449	1583.8	1592.08	1525.78	1484.37	1516.07	1491.45	1.70191	1.74609e-12	1.04406	up	C05853	Phenylalanine metabolism(ko00360)	--	--	--	--	--	--	--	HMDB0041615	Organic compounds	Benzenoids	Benzene and substituted derivatives	_	91978	56011-02-0
pos_4539	Longifolenaldehyde	222.612	221.92	199.955	154.361	150.461	214.642	1743.6	1699.52	1647.61	1757.93	1713.96	1743.29	3.14637	1.93081e-14	1.04592	up	--	--	--	--	--	--	--	--	--	--	--	--	--	--	--	--
pos_4541	capsidiol	268.981	262.868	317.833	271.986	246.821	307.616	1785.02	1659.39	1651.33	1697.28	1655.66	1698.15	2.59785	1.35378e-11	1.04541	up	C09627	Sesquiterpenoid and triterpenoid biosynthesis(ko00909)	LMPR0103250002	capsidiol	(1R,3R,4S,4aR,6R)-4,4a-dimethyl-6-(prop-1-en-2-yl)-1,2,3,4,4a,5,6,7-octahydronaphthalene-1,3-diol 1beta,3alpha,4betaH-eremophila-9,11-diene-1,3-diol	(1R,3R,4S,4aR,6R)-6-isopropenyl-4,4a-dimethyl-1,2,3,4,4a,5,6,7-octahydronaphthalene-1,3-diol; Capsidiol	Prenol Lipids [PR]	Isoprenoids [PR01]	C15 isoprenoids (sesquiterpenes) [PR0103]	--	--	--	--	--	--	--
pos_4543	Semiglabrinol	920.746	1122.55	1167.44	1115.28	1122.6	1042.53	1160.42	1410.6	1287.37	1417.57	1232.02	1295.48	0.265643	0.00258634	0.820401	unchanged	--	--	LMPK12110015	Semiglabrinol	-	-	Polyketides [PK]	Flavonoids [PK12]	Flavones and Flavonols [PK1211]	--	--	--	--	--	--	--
pos_4545	Arg His Cys	503.183	541.772	558.632	594.184	561.903	543.457	1533	1529.75	1504.58	1531.47	1559.42	1553.43	1.47962	4.94565e-13	1.04576	up	--	--	--	--	--	--	--	--	--	--	--	--	--	--	--	--
pos_4558	2,4,6-Trihydroxybenzophenone	464.492	342.435	355.153	339.018	451.37	334.717	1581.97	1580.09	1462.71	1386.48	1504.4	1499.06	1.97871	1.22439e-10	1.0408	up	--	--	--	--	--	--	--	--	--	--	--	--	--	--	--	--
pos_4560	VD 2728	2939.81	3162.36	3312.07	3120.96	3229.47	3089.45	76.431	67.3286	64.827	71.5242	72.115	69.1525	-5.48362	2.55635e-08	1.04558	down	--	--	LMST03020643	VD 2728	(5Z,7E,16Z,22E,24E)-(1S,3R)-26,27-dimethyl-24a-homo-9,10-seco-5,7,10(19),22,24-cholestahexaene-1,3,25-triol	-	Sterol Lipids [ST]	Secosteroids [ST03]	Vitamin D3 and derivatives [ST0302]	--	--	--	--	--	--	--
pos_4568	3,4-Dimethylstyrene	472.88	518.735	534.19	493.51	461.007	456.196	1395.85	1519.72	1455.59	1501.67	1462.84	1527.36	1.59369	4.04017e-11	1.04379	up	--	--	--	--	--	--	--	--	--	--	--	--	--	--	--	--
pos_4569	Sarisan	537.094	585.064	606.193	584.991	548.858	565.921	1414.82	1412.77	1408.38	1414.53	1456.24	1500.21	1.32808	4.82346e-12	1.0445	up	--	--	--	--	--	--	--	--	--	--	--	--	--	--	--	--
pos_4590	Elenaic acid	387.767	374.732	303.333	333.715	375.697	340.628	1389.7	1434.45	1306.85	1488.58	1494.08	1621.68	2.04561	3.92084e-07	1.03814	up	--	--	--	--	--	--	--	--	--	--	--	--	--	--	--	--
pos_4616	Oenin	42.5011	57.8644	51.493	52.3181	53.8048	48.0541	1906.87	1849.99	1930.57	1855.44	1874.27	1913.49	5.21038	1.76043e-10	1.04664	up	C12140	Anthocyanin biosynthesis(ko00942)	LMPK12010372	Oenin	Malvidin 3-O-beta-D-glucopyranoside	-	Polyketides [PK]	Flavonoids [PK12]	Anthocyanidins [PK1201]	HMDB0030777	Organic compounds	Phenylpropanoids and polyketides	Flavonoids	Flavonoid glycosides	443652	7228-78-6
pos_4619	3-Methyl-2-phenylbutanal	249.282	201.49	229.173	230.487	211.014	262.68	1946.98	1761.34	1765.71	1912.34	1871.25	1949.03	3.01731	1.61365e-08	1.04435	up	--	--	--	--	--	--	--	--	--	--	--	--	--	--	--	--
pos_4622	4R,5R,6S-Trihydroxy-2-hydroxymethyl-2-cyclohexen-1-one 6-(2-hydroxy-6-methylbenzoate)	280.15	308.879	323.456	297.875	303.881	297.889	1662.58	1604.04	1675.14	1542.94	1582.09	1586.78	2.41338	2.39722e-09	1.04549	up	--	--	--	--	--	--	--	--	--	--	--	--	--	--	--	--
pos_4623	2-iodo-hexadecanoic acid	385.613	373.445	431.076	421.655	299.776	387.068	1752.54	1570.29	1659.03	1569.98	1454.84	1379.35	2.02974	6.83663e-07	1.03443	up	--	--	LMFA01090037	2-iodo-hexadecanoic acid	2-iodo-hexadecanoic acid	Hexadecanoic acid, 2-iodo-; 2-Iodohexadecanoic acid	Fatty Acyls [FA]	Fatty Acids and Conjugates [FA01]	Halogenated fatty acids [FA0109]	--	--	--	--	--	--	--
pos_4636	2-Dehydro-O-desmethylangolensin	364.354	425.066	452.414	420.006	363.332	410.436	1510.87	1396.84	1408.58	1379.92	1453.63	1548.3	1.83642	1.69854e-09	1.04212	up	--	--	--	--	--	--	--	--	--	--	--	--	--	--	--	--
pos_4639	p-Mentha-1,3,5,8-tetraene	676.703	746.129	750.817	699.627	744.51	740.089	1294.03	1317.48	1253.88	1322.66	1343.27	1425.03	0.868482	2.8146e-08	1.03662	up	--	--	--	--	--	--	--	--	--	--	--	--	--	--	--	--
pos_468	D-(+)-Raffinose pentahydrate	946.463	1023.72	1034.77	1010.43	1168.48	1133.35	848.916	943.155	966.607	970.598	933.347	946.009	-0.171635	0.0158412	0.731592	unchanged	--	--	--	--	--	--	--	--	--	--	--	--	--	--	--	--
pos_4681	Quercetin 3-(6-[4-glucosyl-p-coumaryl]glucosyl)(1->2)-rhamnoside	49.4909	58.3748	65.6108	62.3891	59.0297	61.6534	1877.38	1845.65	1928.23	1822.97	1828.01	1798.74	4.96044	1.6116e-09	1.04637	up	--	--	LMPK12112220	Quercetin 3-(6-[4-glucosyl-p-coumaryl]glucosyl)(1->2)-rhamnoside	-	-	Polyketides [PK]	Flavonoids [PK12]	Flavones and Flavonols [PK1211]	--	--	--	--	--	--	--
pos_4687	2'-Hydroxy-4'-methoxy-5,6-methylenedioxy-2-phenylbenzofuran	243.11	392.773	267.21	281.374	338.978	261.325	1472.5	1684.79	1740.67	1915.95	1678.98	1627.22	2.50341	2.4438e-07	1.03629	up	--	--	LMPK12160042	-	2'-Hydroxy-4'-methoxy-5,6-methylenedioxy-2-phenylbenzofuran	-	Polyketides [PK]	Flavonoids [PK12]	Other Flavonoids [PK1216]	--	--	--	--	--	--	--
pos_4689	Cinchonain Ic	308.125	379.377	330.45	364.168	362.649	388.194	1688.05	1625.52	1679.51	1565.52	1653.17	1522.43	2.1902	9.19165e-10	1.04418	up	--	--	LMPK12020085	Cinchonain Ic	-	-	Polyketides [PK]	Flavonoids [PK12]	Flavans, Flavanols and Leucoanthocyanidins [PK1202]	--	--	--	--	--	--	--
pos_4697	Kenusanone D	626.553	693.109	714.288	680.342	667.645	700.889	1439.12	1420.78	1442.22	1387.18	1462.4	1448.05	1.07473	1.13913e-12	1.04433	up	--	--	LMPK12140477	Kenusanone D	-	-	Polyketides [PK]	Flavonoids [PK12]	Flavanones [PK1214]	--	--	--	--	--	--	--
pos_4701	Cyanidin 3-O-[2''-O-(xylosyl)-6''-O-(p-O-(glucosyl)-p-coumaroyl) glucoside] 5-O-glucoside	34.676	36.7017	34.9028	31.2042	33.457	36.3137	1888.47	1987.02	2126.04	1993.97	1963.34	1956.08	5.84522	2.18366e-08	1.04558	up	--	--	LMPK12010197	-	Cyanidin 3-O-[2''-O-(xylosyl)-6''-O-(p-O-(glucosyl)-p-coumaroyl) glucoside] 5-O-glucoside	-	Polyketides [PK]	Flavonoids [PK12]	Anthocyanidins [PK1201]	--	--	--	--	--	--	--
pos_4705	Isoneotheaflavin 3-O-gallate	1082.93	1207.51	1262.66	1222.9	1227.15	1249.78	1208.09	1129.6	1088.15	1128.87	1143.77	1139.63	-0.0849676	0.0544912	0.607484	unchanged	--	--	--	--	--	--	--	--	--	--	--	--	--	--	--	--
pos_4711	5(1->10)-Abeo-1,12-patchoulanediol	33.0199	24.1981	35.6804	29.7079	36.9087	24.9782	1897.08	1899.81	1936.07	1867.67	1903.6	1918.86	5.95224	7.50091e-12	1.04681	up	--	--	--	--	--	--	--	--	--	--	--	--	--	--	--	--
pos_4716	Cyanidin 3-(6''-acetylglucoside)	935.479	1028	1032.38	1086.52	1043.87	999.259	1324.42	1276.99	1233.4	1289.21	1261.4	1373.66	0.341057	2.76488e-06	0.991556	unchanged	--	--	LMPK12010132	-	Cyanidin 3-(6''-acetylglucoside)	-	Polyketides [PK]	Flavonoids [PK12]	Anthocyanidins [PK1201]	--	--	--	--	--	--	--
pos_472	4-O-.beta.-Galactopyranosyl-D-mannopyranose	1093.37	1553.26	1186.2	1323.63	1424.47	1380.49	1014.36	1121.21	1079.74	1219.37	1085.98	814.632	-0.329611	0.0119036	0.7314	unchanged	--	--	--	--	--	--	--	--	--	--	--	--	--	--	--	--
pos_4728	Cytidine 5'-diphosphocholine (CDP-choline)	243.192	272.82	267.563	204.376	290.467	237.111	1598.24	1621.56	1665.54	1690.8	1650.55	1851.86	2.73339	2.00395e-08	1.04294	up	--	--	--	--	--	--	--	--	--	--	--	--	--	--	--	--
pos_4739	9-Hydroxy-4-methoxypsoralen	1363.1	1339.32	1455.91	1381.3	1386.06	1397.79	1143.95	1102.73	1151.19	1043.09	1122.4	1033.24	-0.335467	1.07504e-06	1.00634	down	--	--	--	--	--	--	--	--	--	--	--	--	--	--	--	--
pos_4747	Pro Pro Gly His	4.21847e-07	0.0186437	0.979005	4.21847e-07	16.6785	4.21847e-07	2165	2107.09	2322.65	2335.48	2243.02	2346.91	9.57909	3.24258e-08	1.04522	up	--	--	--	--	--	--	--	--	--	--	--	--	--	--	--	--
pos_4750	Epitheaflagallin 3-O-gallate	896.994	981.666	978.258	989.023	977.461	1008.19	1291.84	1268.55	1232.62	1237.91	1267.83	1261.61	0.374567	2.61854e-07	1.02661	up	--	--	--	--	--	--	--	--	--	HMDB0033288	Organic compounds	Benzenoids	Benzene and substituted derivatives	Benzoic acids and derivatives	14520971	102067-92-5
pos_4761	BL V	152.331	170.643	154.79	164.809	163.715	163.284	1718.03	1836.29	1778.49	1793.52	1739.59	1722.05	3.44893	2.31917e-09	1.04622	up	--	--	--	--	--	--	--	--	--	--	--	--	--	--	--	--
pos_4774	alpha-Methylstyrene	401.358	404.961	480.276	438.242	442.135	427.865	1656.19	1514.88	1644.76	1670.44	1525.21	1576.46	1.88558	4.0175e-09	1.04328	up	--	--	--	--	--	--	--	--	--	--	--	--	--	--	--	--
pos_4775	p-Cymene	182.01	240.281	265.036	177.34	172.845	218.873	1907.25	1690.53	1742.95	1667.49	1733.74	1794.14	3.06799	2.00749e-09	1.04361	up	C06575	Metabolic pathways(ko01100)	LMPR0102090014	p-Cymene	-	-	Prenol Lipids [PR]	Isoprenoids [PR01]	C10 isoprenoids (monoterpenes) [PR0102]	--	--	--	--	--	--	--
pos_4777	Pyriculol	94.2602	89.1036	97.5342	95.9164	92.3863	98.7547	1793.42	1691.7	1774.22	1757.84	1780.18	1769.48	4.21762	7.37257e-10	1.04656	up	--	--	--	--	--	--	--	--	--	--	--	--	--	--	--	--
pos_4788	8-hydroxy Guanosine	252.145	284.25	263.366	299.423	256.99	283.903	1766.08	1829.48	1930.26	1857.16	1815	1917.14	2.76069	2.23357e-09	1.0454	up	--	--	--	--	--	--	--	--	--	--	--	--	--	--	--	--
pos_479	N-Acetyl-2,3-dihydro-1H-pyrrole	743.856	758.225	772.675	706.994	728.761	757.609	1504.48	1426.8	1402.54	1384.14	1450.05	1377.86	0.935559	4.46697e-09	1.04171	up	--	--	--	--	--	--	--	--	--	--	--	--	--	--	--	--
pos_4799	Methyl trans-p-methoxycinnamate	749.091	783.902	800.999	691.757	703.589	784.26	1322.43	1268.01	1366.09	1251.49	1418.23	1466.43	0.84234	5.07875e-07	1.02498	up	--	--	--	--	--	--	--	--	--	--	--	--	--	--	--	--
pos_480	1-Piperidinecarboxaldehyde	209.13	197.342	327.543	114.934	167.486	220.528	2030.28	2157.11	2059.93	1995.51	2170.7	2147.04	3.34403	7.28355e-13	1.04438	up	--	--	--	--	--	--	--	--	--	--	--	--	--	--	--	--
pos_4802	Paeonoside	117.326	297.341	173.485	264.266	158.13	282.67	1342.76	1507.34	1621.94	1687.6	1706.08	1818.74	2.90471	3.54966e-07	1.03215	up	--	--	--	--	--	--	--	--	--	--	--	--	--	--	--	--
pos_4803	Yinyanghuo D	619.81	558.362	724.79	631.643	690.904	734.762	1452.81	1552.01	1515.12	1449.43	1547.67	1485.37	1.18471	2.20717e-09	1.03865	up	--	--	LMPK12110415	Yinyanghuo D	-	-	Polyketides [PK]	Flavonoids [PK12]	Flavones and Flavonols [PK1211]	HMDB0029866	Organic compounds	Phenylpropanoids and polyketides	Flavonoids	Flavans	14218027	119240-82-3
pos_4804	MS 3	22.5385	33.5495	52.613	29.2488	48.0558	49.8056	1990.57	1983.53	1998.21	1888.43	1906	1867.4	5.62459	1.54348e-09	1.04609	up	--	--	--	--	--	--	--	--	--	--	--	--	--	--	--	--
pos_4812	15(S)-HETE-biotin	2398.79	2476.5	2454.17	2647.34	2295.13	2555.25	85.614	52.9076	70.3633	32.0447	47.4132	35.5156	-5.51674	3.56994e-08	1.04473	down	--	--	--	--	--	--	--	--	--	--	--	--	--	--	--	--
pos_483	(-)-Betonicine	377.264	432.97	428.144	420.023	414.551	417.282	2023	1988.41	1973.74	1908.59	1903.68	1849.08	2.22554	2.90087e-09	1.04522	up	--	--	--	--	--	--	--	--	--	HMDB0029412	Organic compounds	Organic acids and derivatives	Carboxylic acids and derivatives	Amino acids, peptides, and analogues	164642	515-25-3
pos_4841	2-Methyl-6-methylene-2E,7-octadien-1-ol	4.21847e-07	4.21847e-07	4.21847e-07	4.21847e-07	4.21847e-07	4.21847e-07	1955.93	1966.89	1910.27	2168.83	2226.9	2125.02	32.1845	2.23025e-07	1.04355	up	--	--	LMFA05000123	2-Methyl-6-methylene-2E,7-octadien-1-ol	2-Methyl-6-methylene-2E,7-octadien-1-ol	-	Fatty Acyls [FA]	Fatty alcohols [FA05]	-	--	--	--	--	--	--	--
pos_4845	Isosophoronol	359.021	403.543	435.415	404.07	422.446	454.156	1454.97	1395.51	1472.17	1451.29	1458.69	1438.41	1.80665	1.11079e-13	1.04544	up	--	--	LMPK12050494	Isosophoronol	-	-	Polyketides [PK]	Flavonoids [PK12]	Isoflavonoids [PK1205]	--	--	--	--	--	--	--
pos_4848	1α,24-Dihydroxy-22-ene-24-cyclopropylvitamin D3	3161.51	3788.19	3679.14	3332.69	3325.12	3478.76	156.191	132.885	154.892	188.133	156.585	182.302	-4.41859	3.4664e-07	1.04261	down	--	--	--	--	--	--	--	--	--	--	--	--	--	--	--	--
pos_4866	Coriandrin	309.629	256.923	307.442	292.656	338.919	279.889	1444.87	1402.94	1419.67	1495.18	1563.41	1539.33	2.31189	2.43851e-09	1.04386	up	--	--	--	--	--	--	--	--	--	HMDB0033329	Organic compounds	Phenylpropanoids and polyketides	Isocoumarins and derivatives	_	119586	116408-80-1
pos_4871	Purpurin 1-methyl ether	361.076	404.446	398.661	420.351	395.846	397.289	1412.74	1355	1369.78	1316.35	1420.88	1396.28	1.79852	8.27323e-11	1.0452	up	--	--	--	--	--	--	--	--	--	--	--	--	--	--	--	--
pos_4874	6-[2,3-Dihydroxy-1-(hydroxymethyl)propyl]-1,2-dihydro-7-hydroxy-9-methoxy-cyclopenta[c][1]benzopyran-3,4-dione	320.324	274.855	274.355	71.9584	174.609	280.113	1741.07	1852.18	1904.92	1840.45	1825.2	1594.42	2.94585	2.31635e-10	1.03982	up	--	--	--	--	--	--	--	--	--	--	--	--	--	--	--	--
pos_4876	APIGENIN TRIACETATE	171.175	164.408	158.977	183.729	170.18	156.82	1605.34	1563.48	1661.78	1591.28	1675.33	1691.79	3.28355	4.45295e-09	1.04585	up	--	--	--	--	--	--	--	--	--	--	--	--	--	--	--	--
pos_4877	Epigallocatechin 3-O-(4-hydroxybenzoate)	193.289	212.957	209.554	197.283	202.823	204.24	1431.07	1354.71	1388.22	1380.86	1478.43	1454.81	2.79839	1.08772e-08	1.04561	up	--	--	LMPK12020131	Epigallocatechin 3-O-(4-hydroxybenzoate)	-	-	Polyketides [PK]	Flavonoids [PK12]	Flavans, Flavanols and Leucoanthocyanidins [PK1202]	--	--	--	--	--	--	--
pos_488	Melibiose	1005.3	1052.83	1048.97	961.404	1029.78	1008.81	1262.19	1209.39	1208.25	1202.3	1197.71	1185.34	0.250516	1.09188e-06	1.0058	up	C05402	Metabolic pathways(ko01100);;ABC transporters(ko02010);;Galactose metabolism(ko00052)	--	--	--	--	--	--	--	HMDB0000048	Organic compounds	Organic oxygen compounds	Organooxygen compounds	Carbohydrates and carbohydrate conjugates	6602503	13299-20-2
pos_489	Sophoraflavanone B	1422.24	1377.83	1339.02	1173.87	1531.92	1369.23	743.896	699.157	673.17	730.913	745.602	751.55	-0.918986	1.8221e-05	1.01732	down	--	--	LMPK12140279	Sophoraflavanone B	-	-	Polyketides [PK]	Flavonoids [PK12]	Flavanones [PK1214]	--	--	--	--	--	--	--
pos_4893	(-)-Usnic acid	191.259	204.118	210.321	203.481	196.939	197.201	1439.08	1326.02	1395.69	1444.82	1552.87	1561.9	2.85737	3.87486e-07	1.04238	up	--	--	LMPK13060002	(-)-Usnic acid	-	-	Polyketides [PK]	Aromatic polyketides [PK13]	Dibenzofurans, griseofulvins, dibenzopyrans and xanthones [PK1306]	--	--	--	--	--	--	--
pos_4900	p-Coumaroylputrescine	1420.65	1566.43	1565.78	1490.49	1514.31	1591.87	240.613	253.183	223.91	267.974	222.18	261.47	-2.63854	7.34667e-09	1.04481	down	C18326	Arginine and proline metabolism(ko00330);;Metabolic pathways(ko01100)	--	--	--	--	--	--	--	--	--	--	--	--	--	--
pos_492	Doxycycline	399.732	463.41	460.527	465.14	394.391	445.621	1716.55	1588.68	1571.19	1498.85	1528.67	1496.75	1.83835	2.35539e-08	1.04154	up	--	--	LMPK07000001	Doxycycline	-	-	Polyketides [PK]	Linear tetracyclines [PK07]	-	--	--	--	--	--	--	--
pos_4935	1,2,4,5-Tetramethylbenzene	260.382	279.741	263.662	279.066	373.562	322.633	1684.18	1616.18	1601.2	1590.9	1598.4	1553.26	2.43855	1.60578e-13	1.04504	up	--	--	--	--	--	--	--	--	--	--	--	--	--	--	--	--
pos_4965	Castillene B	676.42	721.124	739.719	758.969	760.212	777.401	1291.5	1309.73	1355.68	1329.36	1370.05	1360.77	0.85452	4.82264e-11	1.04132	up	--	--	LMPK12130062	Castillene B	-	-	Polyketides [PK]	Flavonoids [PK12]	Aurone flavonoids [PK1213]	--	--	--	--	--	--	--
pos_4972	Peonidin 3-gentiotrioside	527.814	571.475	506.478	526.179	434.863	516.419	1813.44	1510.27	1605.67	1540.09	1618.06	1718.81	1.66927	2.05383e-07	1.03663	up	--	--	LMPK12010239	-	Peonidin 3-gentiotrioside	-	Polyketides [PK]	Flavonoids [PK12]	Anthocyanidins [PK1201]	--	--	--	--	--	--	--
pos_4978	Ethyl vanillin isobutyrate	1.14507	23.7754	0.00639189	0.531172	7.11758	5.07352	1896.21	1604.88	1790.45	1779.7	2063.88	1984.92	8.20633	1.10947e-06	1.04023	up	--	--	--	--	--	--	--	--	--	--	--	--	--	--	--	--
pos_4981	Ganoderic acid X	2221.46	2441.93	2538.37	2259.33	2685.56	2655.98	388.903	252.908	316.842	299.73	400.74	432.656	-2.82305	1.78858e-07	1.03883	down	--	--	--	--	--	--	--	--	--	HMDB0035332	Organic compounds	Lipids and lipid-like molecules	Prenol lipids	Triterpenoids	14137626	86377-53-9
pos_4990	Rubiadin	384.418	396.874	433.433	437.28	479.756	505.853	1551.14	1454.91	1534.36	1438.3	1623.4	1494.35	1.78607	1.9913e-10	1.04192	up	--	--	LMPK13040018	Rubiadin	1,3-dihydroxy-2-methyl-9,10-anthracenedione	-	Polyketides [PK]	Aromatic polyketides [PK13]	Anthracenes and phenanthrenes [PK1304]	--	--	--	--	--	--	--
pos_4992	Laurifolin (flavonoid)	331.949	415.22	428.514	341.08	388.482	381.52	1716.21	1634.45	1584.57	1672.42	1643.08	1639.26	2.11266	1.89496e-13	1.04503	up	--	--	LMPK12110421	Laurifolin (flavonoid)	-	-	Polyketides [PK]	Flavonoids [PK12]	Flavones and Flavonols [PK1211]	--	--	--	--	--	--	--
pos_4996	Idebenone Metabolite (Benzenedecanoic acid, 2-hydroxy-3,4-dimethoxy-6-methyl-5-(sulfooxy)-)	151.245	151.688	157.498	142.725	163.987	156.449	1883.9	1826.15	1972.8	1840.02	1911.18	1863.62	3.61263	3.62303e-09	1.04615	up	--	--	--	--	--	--	--	--	--	--	--	--	--	--	--	--
pos_5000	Cleistanthin A	83.1257	100.063	83.1365	100.979	88.9937	97.0388	2001.86	1984.04	2007.33	1994.98	2089.37	2032.26	4.45188	1.48457e-10	1.04665	up	--	--	--	--	--	--	--	--	--	--	--	--	--	--	--	--
pos_5017	Rhein-9-anthrone	813.198	901.006	928.084	853.133	858.854	948.184	1438.72	1353.08	1246.04	1198.41	1388.37	1273.48	0.574847	9.47933e-06	0.998941	unchanged	--	--	--	--	--	--	--	--	--	HMDB0039449	Organic compounds	Benzenoids	Anthracenes	Anthracenecarboxylic acids and derivatives	119396	480-09-1
pos_5020	8-p-Hydroxybenzylquercetin	601.431	685.37	696.836	622.78	635.517	693.032	1474.76	1368.77	1403.76	1314.53	1429.74	1385.74	1.09013	4.4954e-10	1.03953	up	--	--	LMPK12112281	8-p-Hydroxybenzylquercetin	-	-	Polyketides [PK]	Flavonoids [PK12]	Flavones and Flavonols [PK1211]	--	--	--	--	--	--	--
pos_5021	Theaflavin	758.215	848.276	880.973	810.618	802.588	877.865	1445.95	1298.2	1327.98	1250.98	1317.84	1306.19	0.674715	9.14327e-08	1.02403	up	--	--	--	--	--	--	--	--	--	HMDB0005788	Organic compounds	Phenylpropanoids and polyketides	Flavonoids	Flavans	114777	4670-05-07
pos_5024	Theaflavin-3-gallate	710.826	774.161	812.37	753.098	700.829	816.966	1506.65	1322.37	1308.97	1279.31	1362.32	1309.73	0.824382	3.04071e-07	1.02426	up	--	--	--	--	--	--	--	--	--	--	--	--	--	--	--	--
pos_505	S-Cysteinosuccinic acid	911.301	972.721	1035.95	970.324	1002.7	1056.91	1310.77	1276.6	1223.08	1168.01	1217.61	1161.1	0.306286	2.83409e-05	0.960028	unchanged	--	--	--	--	--	--	--	--	--	--	--	--	--	--	--	--
pos_5056	THEAFLAVIN DIGALLATE	1467.69	1633.47	1692.02	1610.46	1559.67	1661.62	941.809	885.351	862.996	861.853	893.652	866.253	-0.857542	4.50611e-07	1.03496	down	--	--	--	--	--	--	--	--	--	--	--	--	--	--	--	--
pos_5071	Aloesol	205.25	210.877	158.868	173.874	153.916	230.33	1722.85	1562.22	1646.16	1573.34	1589.59	1579.79	3.09381	1.17881e-10	1.04493	up	--	--	--	--	--	--	--	--	--	--	--	--	--	--	--	--
pos_5076	Theaflavate A	2041.26	2273.65	2308.49	2214.47	2204.88	2284.7	567.13	524.955	524.756	507.339	519.812	510.028	-2.07914	4.32147e-08	1.04415	down	--	--	--	--	--	--	--	--	--	--	--	--	--	--	--	--
pos_5085	Quercetagetin 7-methyl ether	942	1044.59	1075.85	1028.77	1027.86	1040.7	1239.78	1168.32	1195.59	1145.25	1184.92	1159.68	0.203628	6.96053e-05	0.948734	unchanged	--	--	LMPK12112987	Quercetagetin 7-methyl ether	-	-	Polyketides [PK]	Flavonoids [PK12]	Flavones and Flavonols [PK1211]	--	--	--	--	--	--	--
pos_5086	Tetracenomycin F2	362.969	431.849	403.49	386.176	394.898	377.604	1550.59	1452.38	1453.45	1363.43	1437.64	1362.57	1.87075	2.8169e-08	1.04265	up	C12366	Metabolic pathways(ko01100);;Biosynthesis of secondary metabolites(ko01110)	--	--	--	--	--	--	--	--	--	--	--	--	--	--
pos_5101	Prodelphinidin B	4.21847e-07	4.21847e-07	4.21847e-07	4.21847e-07	4.21847e-07	23.5201	2048.7	1996.67	2045.67	1889.84	1961.56	2000.78	8.98809	2.35347e-09	1.04612	up	--	--	--	--	--	--	--	--	--	--	--	--	--	--	--	--
pos_5111	Thymidine	884.514	1018.94	953.621	1062.95	1149.78	1063.95	1137.05	1167.75	1084.19	1196.62	1132.31	1190.6	0.171606	0.0175638	0.731054	unchanged	C00214	Pyrimidine metabolism(ko00240);;Metabolic pathways(ko01100)	--	--	--	--	--	--	--	--	--	--	--	--	--	--
pos_5113	Dulxanthone H	60.1869	50.8297	52.2422	52.7979	55.2537	37.3893	1825.25	1798.78	1951.52	1694.09	1776.41	1764.63	5.13011	4.92357e-08	1.04488	up	--	--	--	--	--	--	--	--	--	--	--	--	--	--	--	--
pos_5122	Demethoxycurcumin	636.199	697.549	684.366	678.379	660.467	663.741	1514.73	1464.71	1521.06	1464.34	1444.03	1371.71	1.12687	1.56187e-08	1.04229	up	C17742	Biosynthesis of secondary metabolites(ko01110);;Stilbenoid, diarylheptanoid and gingerol biosynthesis(ko00945)	--	--	--	--	--	--	--	--	--	--	--	--	--	--
pos_5123	5,7-Dihydroxy-3-methoxy-4'-prenyloxyflavone	509.08	592.982	674.759	604.346	650.933	620.856	1440.83	1359.13	1398.57	1352.51	1417.67	1374.89	1.1916	1.63136e-09	1.04042	up	--	--	LMPK12112681	-	5,7-Dihydroxy-3-methoxy-4'-prenyloxyflavone	-	Polyketides [PK]	Flavonoids [PK12]	Flavones and Flavonols [PK1211]	--	--	--	--	--	--	--
pos_5130	5-Hydroxy-7,3',4'-trimethoxy-6-C-methylflavanone	180.974	247.824	203.559	182.992	197.985	208.747	1884.25	1791.53	1828.36	1794.01	1804.84	1778.22	3.15443	9.61203e-14	1.04626	up	--	--	LMPK12140589	-	5-Hydroxy-7,3',4'-trimethoxy-6-C-methylflavanone	-	Polyketides [PK]	Flavonoids [PK12]	Flavanones [PK1214]	--	--	--	--	--	--	--
pos_5132	Baccatin III	12.9379	4.21847e-07	4.21847e-07	14.6551	4.21847e-07	4.21847e-07	2631.03	2373.65	2808.84	2255.45	1938.38	1964.05	8.98396	1.60696e-05	1.02754	up	C11900	Biosynthesis of secondary metabolites(ko01110);;Diterpenoid biosynthesis(ko00904);;Metabolic pathways(ko01100)	--	--	--	--	--	--	--	--	--	--	--	--	--	--
pos_5136	Toxol	215.49	235.312	260.905	248.182	232.857	260.455	1790.24	1799.52	1854.33	1766.56	1767.81	1703.74	2.8779	2.20922e-10	1.04595	up	--	--	--	--	--	--	--	--	--	--	--	--	--	--	--	--
pos_5138	2',4',5,7-Tetramethoxy-8-methylflavanone	52.9851	68.1522	43.799	54.0755	49.9443	75.4526	1911.91	1833.98	1914	1875.68	1928.04	1864.02	5.03958	1.86101e-11	1.04664	up	--	--	LMPK12140503	-	2',4',5,7-Tetramethoxy-8-methylflavanone	-	Polyketides [PK]	Flavonoids [PK12]	Flavanones [PK1214]	--	--	--	--	--	--	--
pos_5155	NS-398	284.987	336.302	257.597	307.102	334.05	274.76	1980.39	1670.44	1902.96	1607.63	1719.75	1696.26	2.55909	8.93548e-07	1.03803	up	--	--	--	--	--	--	--	--	--	--	--	--	--	--	--	--
pos_5169	6-Methoxymellein	502.788	573.155	708.608	619.844	542.965	690.853	1645.08	1511.8	1609.71	1412.28	1604.18	1592.72	1.36571	2.52079e-09	1.0335	up	--	--	--	--	--	--	--	--	--	--	--	--	--	--	--	--
pos_5173	Artemidiol	92.2645	142.34	162.613	246.332	131.801	188.162	1831.76	1847.85	1953.63	1849.41	1867.37	1763.18	3.52783	3.32389e-13	1.04498	up	--	--	--	--	--	--	--	--	--	--	--	--	--	--	--	--
pos_5174	Quercetin 3-methyl ether	2004.06	2178.23	2237.9	2162.71	2188.34	2182.41	250.782	259.664	272.794	255.956	260.581	247.663	-3.0654	2.06751e-08	1.04552	down	C04443	Flavone and flavonol biosynthesis(ko00944)	LMPK12112729	Quercetin 3-methyl ether	-	-	Polyketides [PK]	Flavonoids [PK12]	Flavones and Flavonols [PK1211]	--	--	--	--	--	--	--
pos_5178	Petunidin 3-(6''-p-coumarylglucoside)	1956.08	2157.85	2174.62	2128.24	2124.63	2187.9	350.334	394.766	415.25	375.093	358.061	360.398	-2.49766	7.50083e-09	1.04488	down	--	--	LMPK12010358	-	Petunidin 3-(6''-p-coumarylglucoside)	-	Polyketides [PK]	Flavonoids [PK12]	Anthocyanidins [PK1201]	--	--	--	--	--	--	--
pos_5184	5-Deoxykievitol	198.31	215.967	208.872	213.927	205.114	211.392	1822.91	1809.83	1863	1759.42	1829.65	1799.4	3.11811	3.15364e-10	1.04656	up	--	--	LMPK12050460	5-Deoxykievitol	-	-	Polyketides [PK]	Flavonoids [PK12]	Isoflavonoids [PK1205]	--	--	--	--	--	--	--
pos_5189	S-Adenosylhomocysteine	208.641	202.543	238.883	229.918	208.279	218.911	1828.88	1764.17	1899.32	1736.02	1810.79	1782.51	3.0494	2.57747e-09	1.04575	up	C00021	Metabolic pathways(ko01100);;Biosynthesis of amino acids(ko01230);;Cysteine and methionine metabolism(ko00270)	--	--	--	--	--	--	--	--	--	--	--	--	--	--
pos_5190	1-Acetoxypinoresinol	131.086	146.486	152.117	153.233	136.321	153.138	1830.22	1862.71	1951.13	1834.57	1858.6	1843.65	3.67993	6.58151e-10	1.04634	up	--	--	--	--	--	--	--	--	--	HMDB0033280	Organic compounds	Lignans, neolignans and related compounds	Furanoid lignans	_	4485133	81426-14-4
pos_5196	alpha-curcumene	100.489	96.3484	113.845	101.685	103.208	122.217	1984.66	1941.28	1967.4	1883.99	1922.47	1899.25	4.18478	1.26505e-10	1.04653	up	--	--	LMPR0103060015	alpha-curcumene	1-methyl-4-[(2R)-6-methylhept-5-en-2-yl]benzene	-	Prenol Lipids [PR]	Isoprenoids [PR01]	C15 isoprenoids (sesquiterpenes) [PR0103]	HMDB0061838	Organic compounds	Lipids and lipid-like molecules	Prenol lipids	Sesquiterpenoids	442360	4176-17-4
pos_5197	Spathulenol	7.92926	41.6205	21.1043	36.9044	23.0544	36.8866	2111.7	2091.92	2271.77	2037.92	2101.43	2113.24	6.2477	7.95942e-09	1.04568	up	--	--	--	--	--	--	--	--	--	HMDB0036420	Organic compounds	Lipids and lipid-like molecules	Prenol lipids	Sesquiterpenoids	522266	6750-60-3
pos_5198	Achillin	1149.82	1260.81	1234.83	1195.41	1217.8	1227.75	1002.87	989.218	1019.11	1007.36	996.396	1008.92	-0.274518	1.77119e-05	1.01782	down	--	--	--	--	--	--	--	--	--	--	--	--	--	--	--	--
pos_5201	Glu His Glu Leu	61.1139	82.1569	77.6241	73.9517	67.0853	71.552	1832.1	2276.32	2450.46	2368.52	2622.34	2721.64	5.041	9.59068e-06	1.03127	up	--	--	--	--	--	--	--	--	--	--	--	--	--	--	--	--
pos_521	Niacin (Nicotinic acid)	514.195	582.275	572.308	545.125	573.133	568.531	1609.31	1526.61	1536.81	1528.75	1558.5	1506.23	1.46542	1.20439e-12	1.04521	up	--	--	--	--	--	--	--	--	--	--	--	--	--	--	--	--
pos_5215	3-Caffeoylpelargonidin 5-glucoside	980.413	1091.12	1133.89	1113.02	1155.79	1100.95	1091.37	1207.96	1291.16	1144.11	1229.38	1231.78	0.130116	0.0225405	0.679703	unchanged	--	--	--	--	--	--	--	--	--	--	--	--	--	--	--	--
pos_5227	11a,12a-Epoxy-3b-hydroxy-28,13-oleananolide 3-acetate	2494.38	2899.22	2799.73	2547.92	2501.58	3000.26	4.21847e-07	4.21847e-07	38.1644	4.21847e-07	4.21847e-07	4.21847e-07	-8.73338	7.09083e-07	1.04127	down	--	--	--	--	--	--	--	--	--	--	--	--	--	--	--	--
pos_5237	1α-hydroxy-18-(4-hydroxy-4-ethyl-2-hexynyloxy)-23,24,25,26,27-pentanorvitamin D3 / 1α-hydroxy-18-(4-hydroxy-4-ethyl-2-hexynyloxy)-23,24,25,26,27-pentanorcholecalciferol	2133.85	2356.36	2270.86	2104.53	2232.03	2279.84	199.008	238.913	155.807	149.989	189.374	238.97	-3.51269	1.07756e-09	1.04484	down	--	--	--	--	--	--	--	--	--	--	--	--	--	--	--	--
pos_524	L-Carnitine	615.859	699.485	718.644	674.796	772.62	686.591	1543.23	1436.8	1403.49	1468.9	1539.31	1566.69	1.10389	1.14097e-09	1.03729	up	--	--	--	--	--	--	--	--	--	HMDB0000062	Organic compounds	Organic nitrogen compounds	Organonitrogen compounds	Quaternary ammonium salts	10917	541-15-1
pos_5257	Ganoderol A	2701.76	3175.86	3121.55	2672.75	2980.52	2979.46	45.1524	213.846	61.8222	147.341	33.3455	51.4641	-4.99484	4.80026e-08	1.04184	down	--	--	--	--	--	--	--	--	--	--	--	--	--	--	--	--
pos_5263	2-Phenylethyl 2-furancarboxylate	1635.86	1791.76	1774.79	1511.55	1391.59	1460.13	835.508	769.375	636.693	644.317	647.506	669.094	-1.18662	5.2124e-06	1.01118	down	--	--	--	--	--	--	--	--	--	--	--	--	--	--	--	--
pos_5264	Marmesin	101.203	194.339	282.799	30.8768	243.658	54.479	2235.52	2055.01	1936.07	2001.68	2261.8	2464.21	3.83562	3.79827e-08	1.03619	up	--	--	--	--	--	--	--	--	--	--	--	--	--	--	--	--
pos_5269	Glycyrrhisoflavanone	934.148	982.306	1069.71	973.34	1015	1012.6	1409.17	1420.78	1486.76	1384.34	1415.3	1314.89	0.493888	1.14805e-07	1.0204	up	--	--	LMPK12050506	Glycyrrhisoflavanone	-	-	Polyketides [PK]	Flavonoids [PK12]	Isoflavonoids [PK1205]	--	--	--	--	--	--	--
pos_5271	Brevicornin	1315.47	1461.17	1472.99	1465.26	1476.76	1453.73	982.417	970.295	997.37	961.208	962.672	979.292	-0.562691	4.39007e-06	1.03151	down	--	--	LMPK12110562	Brevicornin	-	-	Polyketides [PK]	Flavonoids [PK12]	Flavones and Flavonols [PK1211]	--	--	--	--	--	--	--
pos_5292	N1,N5,N10-Tricoumaroyl spermidine	1673.01	1821.18	1881.6	1746.14	1750.75	1791.61	13.9683	11.7957	11.4233	13.221	11.2499	10.5921	-7.20557	2.31906e-08	1.04565	down	C18069	Phenylpropanoid biosynthesis(ko00940);;Biosynthesis of secondary metabolites(ko01110)	--	--	--	--	--	--	--	--	--	--	--	--	--	--
pos_5298	Benzofuran	1764.3	1945.38	2060.27	1839.83	1787.57	1846.74	80.9755	117.573	93.7287	82.7557	73.1189	78.4115	-4.41642	1.22378e-07	1.04371	down	--	--	--	--	--	--	--	--	--	HMDB0032929	Organic compounds	Organoheterocyclic compounds	Benzofurans	_	9223	271-89-6
pos_5300	N1,N10-Dicoumaroylspermidine	1844.31	2015.41	2089.19	1884.35	1921.73	1959.19	57.9316	57.031	58.678	55.5384	55.1648	54.1607	-5.11294	4.95722e-08	1.04514	down	--	--	--	--	--	--	--	--	--	--	--	--	--	--	--	--
pos_5310	Rotenonic acid	96.261	78.4892	186.805	124.609	174.862	82.571	2229.87	2239.46	2381.97	2377.88	2117.44	2208.8	4.18821	5.79061e-10	1.04442	up	--	--	LMPK12060018	Rotenonic acid	-	-	Polyketides [PK]	Flavonoids [PK12]	Rotenoid flavonoids [PK1206]	--	--	--	--	--	--	--
pos_5317	Epigallocatechin 3-O-cinnamate	280.897	277.033	272.141	189.587	234.144	213.014	2106.5	1964.09	1988.99	2135.53	2299.68	2209.04	3.1145	5.34825e-08	1.04267	up	--	--	LMPK12020116	Epigallocatechin 3-O-cinnamate	-	-	Polyketides [PK]	Flavonoids [PK12]	Flavans, Flavanols and Leucoanthocyanidins [PK1202]	HMDB0039288	Organic compounds	Benzenoids	Phenols	Methoxyphenols	21629801	22554-56-9
pos_5340	4-(2,6,6-Trimethylcyclohexa-1,3-dienyl)but-3-en-2-one	457.842	430.438	430.016	415.139	429.178	457.354	1119.23	1251.08	1200.21	1500.42	1502.5	1503.19	1.6242	4.9134e-05	1.01567	up	--	--	--	--	--	--	--	--	--	--	--	--	--	--	--	--
pos_5346	Isomedicarpin	1282.03	1502.94	1523	1504.19	1558.9	1596.03	875.541	843.891	834.594	833.952	809.707	861.648	-0.825694	1.66767e-05	1.02246	down	--	--	LMPK12070030	Isomedicarpin	9-Hydroxy-3-methoxypterocarpan	-	Polyketides [PK]	Flavonoids [PK12]	Pterocarpans [PK1207]	--	--	--	--	--	--	--
pos_5356	2-Naphthylacetic acid	1537.89	1774.94	1981.35	1833.79	1901.23	1917.52	526.694	576.414	588.921	503.61	535.313	558.79	-1.73445	3.19244e-06	1.03384	down	--	--	--	--	--	--	--	--	--	--	--	--	--	--	--	--
pos_5357	2-Methyl-2-phenyl-undecane	1505.75	1751.54	1824.05	1903.28	1901.74	1939.99	369.612	431.931	473.689	526.479	528.349	479.51	-1.94613	7.47104e-07	1.03301	down	--	--	--	--	--	--	--	--	--	--	--	--	--	--	--	--
pos_5361	Selinone	1654.49	1889.78	1952.34	1852.94	1878.09	1987.06	581.835	589.647	565.734	575.242	561.247	577.683	-1.70014	1.07555e-06	1.04022	down	--	--	LMPK12140278	Selinone	-	-	Polyketides [PK]	Flavonoids [PK12]	Flavanones [PK1214]	--	--	--	--	--	--	--
pos_5367	Ganoderic acid Ma	2151.11	2498.41	2511.19	2345.01	2315.51	2473.91	126.027	81.9833	87.8012	81.5769	63.938	55.5742	-4.84643	9.05768e-08	1.04382	down	--	--	--	--	--	--	--	--	--	--	--	--	--	--	--	--
pos_5376	N1,N10-Diferuloylspermidine	1766.26	1931.85	2142.78	1846.64	1794.99	2011.82	194.026	207.686	195.111	189.19	209.291	177.932	-3.29236	7.51145e-07	1.04113	down	--	--	--	--	--	--	--	--	--	--	--	--	--	--	--	--
pos_5391	Met Gly His Gly	361.327	422.386	455.799	424.514	438.969	435.716	1660.92	1722.75	1746.9	1738.52	1758.98	1705.97	2.02524	1.78609e-14	1.04576	up	--	--	--	--	--	--	--	--	--	--	--	--	--	--	--	--
pos_5405	N1,N5,N10-Triferuloyl spermidine	2063.92	2256.9	2397.35	2373.71	2314.11	2327	98.6167	110.543	113.253	113.428	102.266	102.501	-4.42206	1.03223e-07	1.04448	down	C18071	Biosynthesis of secondary metabolites(ko01110);;Phenylpropanoid biosynthesis(ko00940)	--	--	--	--	--	--	--	--	--	--	--	--	--	--
pos_5443	Ser Cys His Ala	194.134	230.736	196.061	202.049	221.02	223.962	1846.46	1852.31	1798.32	1938.44	1919.66	1872.49	3.14647	4.28379e-10	1.0461	up	--	--	--	--	--	--	--	--	--	--	--	--	--	--	--	--
pos_5450	Lyngbic acid	747.423	847.375	800.17	854.543	892.077	900.808	1298.64	1342.92	1333.72	1358.11	1317.47	1316.42	0.659978	7.31259e-07	1.03304	up	--	--	LMFA01080034	Lyngbic acid	7(S)-methoxy-tetradec-4E-enoic acid	-	Fatty Acyls [FA]	Fatty Acids and Conjugates [FA01]	Methoxy fatty acids [FA0108]	--	--	--	--	--	--	--
pos_5453	(3beta,15alpha,22S,24E)-3,15,22-Trihydroxylanosta-7,9(11),24-trien-26-oic acid	2063.86	2485.92	2173.62	1969.28	2046.63	2288.78	333.532	498.571	458.423	445.796	529.052	436.79	-2.26944	5.30039e-07	1.03513	down	--	--	--	--	--	--	--	--	--	--	--	--	--	--	--	--
pos_5460	1-(2,5-dihydro-6,8-dihydroxy-3-methyl-1-benzoxepin-7-yl)-3-phenyl-1-propanone	28.2685	91.6064	49.428	27.2104	4.21847e-07	63.4907	1669.99	1720.4	1589.27	1781.17	1775.34	1883.32	5.32461	1.94671e-08	1.04347	up	--	--	LMPK12120501	-	1-(2,5-dihydro-6,8-dihydroxy-3-methyl-1-benzoxepin-7-yl)-3-phenyl-1-propanone	-	Polyketides [PK]	Flavonoids [PK12]	Chalcones and dihydrochalcones [PK1212]	--	--	--	--	--	--	--
pos_5462	N1,N5,N10,N14-Tetra-trans-p-coumaroylspermine	1678.35	1871.64	1828.8	1834.54	1939.49	1894.17	258.495	254.996	316.731	303.713	203.685	352.49	-2.70847	2.57289e-10	1.04333	down	--	--	--	--	--	--	--	--	--	--	--	--	--	--	--	--
pos_5475	alpha-Camphorene	4.21847e-07	4.21847e-07	4.21847e-07	46.7221	4.21847e-07	4.21847e-07	2129.71	2154.04	2454.27	1984.15	1956.1	2256.5	8.11293	7.99836e-07	1.04037	up	--	--	--	--	--	--	--	--	--	--	--	--	--	--	--	--
pos_5487	3,4-Dihydroxyhydrocinnamic acid	640.335	596.533	627.602	551.926	573.113	557.527	1635.37	1425.31	1362.3	1415.56	1430.38	1404.46	1.28998	4.41307e-07	1.03452	up	C04044	Metabolic pathways(ko01100);;Tyrosine metabolism(ko00350);;Phenylalanine metabolism(ko00360)	--	--	--	--	--	--	--	HMDB0134042	Organic compounds	Phenylpropanoids and polyketides	Phenylpropanoic acids	_	20	_
pos_5497	Germacra-1(10),4,11(13)-trien-12-al	1003.81	1141.92	1094.07	1083.98	968.814	934.147	1187.28	1155.19	1074.12	1116.49	1037.92	995.287	0.0765977	0.231248	0.391399	unchanged	--	--	--	--	--	--	--	--	--	--	--	--	--	--	--	--
pos_5499	6a,7-Dihydroxymaackiain	2647.05	2921.16	2979.91	2688.74	2817.49	2989.16	33.543	73.0162	42.1898	4.21847e-07	50.342	63.7841	-6.0187	4.3016e-08	1.0446	down	--	--	LMPK12070135	6a,7-Dihydroxymaackiain	3,6a,7-Trihydroxy-8,9-methylenedioxypterocarpan	-	Polyketides [PK]	Flavonoids [PK12]	Pterocarpans [PK1207]	--	--	--	--	--	--	--
pos_5520	4-Methylbiphenyl	1677.5	1852.31	1953.61	1919.52	1916.08	1907.85	215.154	204.072	195.808	231.455	142.422	208.418	-3.22906	2.31398e-08	1.0438	down	--	--	--	--	--	--	--	--	--	--	--	--	--	--	--	--
pos_5524	3-Thiatetradecanoic Acid	1875.25	1997.13	2145.11	2211.12	1989.07	2071.89	254.359	224.424	240.751	220.527	234.948	218.069	-3.14108	2.05873e-07	1.04328	down	--	--	--	--	--	--	--	--	--	--	--	--	--	--	--	--
pos_5526	Lucidal	1863.51	2005.03	2103.23	2040.35	1944.08	2019.39	366.755	350.88	359.52	352.428	348.778	347.833	-2.49375	5.81493e-08	1.04489	down	--	--	--	--	--	--	--	--	--	--	--	--	--	--	--	--
pos_5547	Cadalene	1923.62	2096.6	2334.12	1981.23	1793.7	1964.76	232.29	141.028	199.466	168.762	145.477	168.972	-3.51762	1.16239e-06	1.03825	down	--	--	LMPR0103330007	Cadalene	4-Isopropyl-1,6-dimethylnaphthalene	-	Prenol Lipids [PR]	Isoprenoids [PR01]	C15 isoprenoids (sesquiterpenes) [PR0103]	--	--	--	--	--	--	--
pos_5570	Lopinavir	1979.07	2214.04	2268.71	2156.18	2135.01	2243.79	317.026	298.646	302.683	307.973	289.908	291.727	-2.84572	9.63495e-08	1.04437	down	--	--	--	--	--	--	--	--	--	--	--	--	--	--	--	--
pos_5572	12-oxo-LTB4	2089.55	2319.81	2343.2	2207.73	2368.41	2304.21	164.631	138.277	175.825	166.882	147.897	183.598	-3.80243	3.48021e-08	1.04489	down	C05949	Arachidonic acid metabolism(ko00590)	LMFA03020024	12-oxo-LTB4	5S-hydroxy-12-keto-6Z,8E,10E,14Z-eicosatetraenoic acid	12-oxo-Leukotriene B4	Fatty Acyls [FA]	Eicosanoids [FA03]	Leukotrienes [FA0302]	HMDB0004234	Organic compounds	Lipids and lipid-like molecules	Fatty Acyls	Eicosanoids	5280876	136696-10-1
pos_5578	10'-apo-beta-carotenal	2568.33	2564.08	2588.39	2562.07	2333.79	2259.28	342.135	241.199	233.752	228.443	201.764	279.272	-3.28462	2.11625e-08	1.04292	down	--	--	--	--	--	--	--	--	--	HMDB0059605	Organic compounds	Lipids and lipid-like molecules	Prenol lipids	Sesterterpenoids	6450190	640-49-3
pos_5580	Periandrin V	1061.7	1305.28	1345.64	1163.68	1191.03	1268.73	1273.99	1048.45	1130.58	1196.74	1191	1146.61	-0.0702529	0.297878	0.346469	unchanged	--	--	--	--	--	--	--	--	--	HMDB0039591	Organic compounds	Lipids and lipid-like molecules	Prenol lipids	Terpene glycosides	192588	_
pos_5582	Soyasapogenol E	1150.83	1330.04	1480.78	1362.72	1440.97	1329.04	743.253	847.823	818.696	910.798	919.074	859.396	-0.666694	1.64373e-05	0.991323	unchanged	--	--	--	--	--	--	--	--	--	--	--	--	--	--	--	--
pos_5589	Cubebin	136.311	128.63	120.417	135.443	107.122	116.241	1574.06	1647.49	1645.73	1498.01	1682.29	1663.88	3.706	2.38351e-08	1.04507	up	--	--	--	--	--	--	--	--	--	--	--	--	--	--	--	--
pos_5598	4,4'-Diaponeurosporene	1974.74	2211.36	2408.17	2286.16	2202.09	2420	181.184	261.585	302.663	317.623	285.93	259.978	-3.06903	1.69999e-07	1.04076	down	C16145	Carotenoid biosynthesis(ko00906)	LMPR01070132	4,4'-Diaponeurosporene	-	-	Prenol Lipids [PR]	Isoprenoids [PR01]	C40 isoprenoids (tetraterpenes) [PR0107]	--	--	--	--	--	--	--
pos_5611	1,3-Diphenylpropane	1372.08	1322.28	1573.38	1533.79	1528.86	1517.35	828.515	866.731	860.986	891.826	846.392	891.597	-0.770675	1.28639e-05	1.02269	down	--	--	--	--	--	--	--	--	--	--	--	--	--	--	--	--
pos_5624	Acetylgitaloxin	1655.47	1863.99	1913.55	1788.32	1859.69	1872.72	574.5	583.661	570.823	560.436	594.669	568.949	-1.66549	3.38527e-07	1.04232	down	--	--	--	--	--	--	--	--	--	HMDB0014652	Organic compounds	Lipids and lipid-like molecules	Steroids and steroid derivatives	Steroid lactones	5284512	25395-32-8
pos_5639	Tyrosyl-Serine	99.664	159.641	154.153	143.145	137.187	153.11	1912.21	1823.51	1890.72	1913.52	1750.16	1810.11	3.71225	1.12358e-09	1.04541	up	--	--	--	--	--	--	--	--	--	--	--	--	--	--	--	--
pos_5648	(20R,24R)-20-fluoro-1α,24-dihydroxy-26,27-cyclovitamin D3 / (20R,24R)-20-fluoro-1α,24-dihydroxy-26,27-cyclocholecalciferol	1732.91	1740.41	1963.86	1753.6	1871.14	1856.49	444.957	461.468	360.671	445.797	345.25	500.083	-2.09355	4.13854e-10	1.04184	down	--	--	--	--	--	--	--	--	--	--	--	--	--	--	--	--
pos_5655	Tricetanidin	151.572	411.757	530.155	288.472	508.692	340.841	1992.6	2111.48	2198.77	1575.03	1896.4	1265.46	2.30663	4.72492e-05	0.992547	unchanged	--	--	--	--	--	--	--	--	--	--	--	--	--	--	--	--
pos_5658	Coumarin	428.947	473.171	480.59	444.768	468.814	454.548	1704.2	1702.5	1668.29	1620.24	1598.16	1666.87	1.85631	8.22501e-11	1.04547	up	C05851	Phenylpropanoid biosynthesis(ko00940);;Biosynthesis of secondary metabolites(ko01110)	--	--	--	--	--	--	--	--	--	--	--	--	--	--
pos_5661	3'',6''-Di-O-p-coumaroyltrifolin	373.958	410.21	414.102	401.551	399.067	420.689	1716.88	1748.17	1659.21	1657.11	1688.77	1666.28	2.06672	1.73312e-11	1.04608	up	--	--	--	--	--	--	--	--	--	--	--	--	--	--	--	--
pos_5680	Carvone	735.242	804.019	840.045	678.947	668.13	690.418	1529.55	1496.05	1398.03	1227.53	1231.32	1281.71	0.886309	1.08138e-05	0.998913	unchanged	C11383	Biosynthesis of secondary metabolites(ko01110);;Monoterpenoid biosynthesis(ko00902);;Limonene and pinene degradation(ko00903)	--	--	--	--	--	--	--	HMDB0034974	Organic compounds	Lipids and lipid-like molecules	Prenol lipids	Monoterpenoids	521267	33375-08-5
pos_5681	Isohumbertiol	574.1	630.43	567.712	607.933	614.554	646.555	1577.19	1517.46	1539.11	1548.68	1424.25	1466.76	1.3172	9.85866e-10	1.04242	up	--	--	--	--	--	--	--	--	--	--	--	--	--	--	--	--
pos_5686	Ala Cys Gly His	23.4909	129.553	37.8421	77.8159	172.742	54.4701	1766.41	2046.44	2051.41	1983.37	2292.6	2115.46	4.62722	1.53457e-07	1.03977	up	--	--	--	--	--	--	--	--	--	--	--	--	--	--	--	--
pos_573	Isosorbide-2-glucuronide	638.011	716.191	788.014	685.824	685.093	679.859	1462.9	1305.6	1380.96	1305.85	1266.06	1213.55	0.920235	3.94968e-07	1.0244	up	--	--	--	--	--	--	--	--	--	--	--	--	--	--	--	--
pos_5732	(1alpha,6alpha,7alphaH)-2,4(15)-Copadiene	595.145	802.339	738.748	588.61	772.164	787.223	1192.68	1150.24	1128.88	1108	1144.79	1182.9	0.689126	4.05474e-05	1.00193	up	--	--	--	--	--	--	--	--	--	--	--	--	--	--	--	--
pos_5733	13-METHYL-4,4-BISNOR-8,11,13-PODOCARPATRIEN-3-ONE	1488.1	1616.9	1583.06	1486.06	1468.37	1718.71	568.854	578.14	644.878	689.173	624.785	616.343	-1.33055	1.30155e-07	1.03583	down	--	--	--	--	--	--	--	--	--	--	--	--	--	--	--	--
pos_5763	Roxithromycin	1835.33	2371.3	2258.74	2045.43	2069.6	2595.46	364.624	135.75	149.89	190.193	230.087	128.804	-3.45758	2.15335e-06	1.02999	down	--	--	--	--	--	--	--	--	--	--	--	--	--	--	--	--
pos_5796	Avermectin A2b monosaccharide	1833.55	2032.97	2122.16	1929.42	1997.96	2088.01	329.859	329.775	316.42	315.933	325.041	320.414	-2.6313	2.01632e-07	1.04366	down	--	--	--	--	--	--	--	--	--	--	--	--	--	--	--	--
pos_5805	Norethindrone	1540.1	1725.88	1866.34	1792.89	1906.57	1999.9	241.193	305.809	289.138	252.609	298.161	358.111	-2.63394	9.38054e-07	1.037	down	--	--	LMST02030097	Norethindrone	17alpha-hydroxy-19-norpregn-4-en-20-yn-3-one	-	Sterol Lipids [ST]	Steroids [ST02]	C21 steroids (gluco/mineralocorticoids, progestogins) and derivatives [ST0203]	--	--	--	--	--	--	--
pos_5807	18alpha.-Glycyrrhetinic acid	1536.86	1728.43	1804.11	1652.14	1704.15	1787.22	587.053	572.957	573.916	572.245	560.079	554.277	-1.5781	8.02528e-07	1.04065	down	--	--	--	--	--	--	--	--	--	--	--	--	--	--	--	--
pos_5827	PI(20:1(11Z)/0:0)	1721.55	1901.97	2171.85	2061.16	1989.6	2147.44	124.78	282.463	310.571	209.386	169.015	180.586	-3.23166	9.51299e-08	1.03825	down	--	--	LMGP06050019	PI(20:1(11Z)/0:0)	1-(11Z-eicosenoyl)-glycero-3-phospho-(1'-myo-inositol)	LPI(20:1)	Glycerophospholipids [GP]	Glycerophosphoinositols [GP06]	Monoacylglycerophosphoinositols [GP0605]	--	--	--	--	--	--	--
pos_5846	pentyl-Benzene	529.676	575.431	615.252	543.923	726.724	623.934	1396.82	1453.93	1387.72	1596.13	1634.61	1616.45	1.32962	1.02973e-07	1.02846	up	--	--	--	--	--	--	--	--	--	--	--	--	--	--	--	--
pos_5847	Sugeonyl acetate	574.202	676.336	677.091	630.807	600.231	615.357	1494.93	1513.18	1429.28	1425.57	1403.32	1464.96	1.21008	1.2263e-11	1.04218	up	--	--	LMPR0103450004	Sugeonyl acetate	8S-acetoxy-1,4R,9,9-tetramethyl-3,4,5,6,7,8-hexahydro-3a(R),7-methanoazulen-2-one	-	Prenol Lipids [PR]	Isoprenoids [PR01]	C15 isoprenoids (sesquiterpenes) [PR0103]	--	--	--	--	--	--	--
pos_589	3-Aminoisobutanoic acid	726.361	841.268	799.606	764.895	967.428	976.463	1348.14	1270.96	1407.46	1233.83	1201.33	1231.99	0.599981	1.57204e-05	0.975295	unchanged	--	--	--	--	--	--	--	--	--	HMDB0003911	Organic compounds	Organic acids and derivatives	Carboxylic acids and derivatives	Amino acids, peptides, and analogues	64956	144-90-1
pos_5937	(Z)-1-(Methylthio)-5-phenyl-1-penten-3-yne	1491.7	1688.62	1625.18	1447.43	1617.15	1694.85	448.348	399.607	495.943	396.315	553.719	516.781	-1.76682	7.46155e-09	1.03705	down	--	--	--	--	--	--	--	--	--	--	--	--	--	--	--	--
pos_5940	alpha-Amylcinnamyl formate	1350.1	1553.7	1497.13	1495.37	1429.89	1519.51	633.729	641.588	644.915	592.369	647.375	613.604	-1.22904	2.11972e-07	1.04008	down	--	--	--	--	--	--	--	--	--	--	--	--	--	--	--	--
pos_5944	alpha-Santalyl phenylacetate	1785.97	2079.47	1952.13	1895.74	1880.72	1781.44	117.029	184.352	123.819	139.886	195.956	165.691	-3.61763	3.90991e-08	1.04311	down	--	--	--	--	--	--	--	--	--	--	--	--	--	--	--	--
pos_5946	all-trans-8'-Apo-beta-carotenal	1760.19	1952.71	1914.53	1834.2	1836.06	1862.58	397.164	396.254	386.116	369.922	372.687	368.082	-2.28481	1.63866e-08	1.04517	down	--	--	--	--	--	--	--	--	--	HMDB0036886	Organic compounds	Lipids and lipid-like molecules	Prenol lipids	Triterpenoids	101701200	1107-26-2
pos_5947	gypsogenin	1469.69	1623.63	1604.3	1555.76	1551.91	1574.8	733.632	738.444	718.558	690.392	706.792	698.673	-1.12981	1.56335e-08	1.04321	down	--	--	LMPR0106150010	gypsogenin	3beta-hydroxy-23-oxoolean-12-en-28-oic acid	Albsapogenin; Astrantiagenin D; Githagenin; Gypsogenin; Gypsophilasapogenin; Gypsophilasaponin; Saponin-gypsophila	Prenol Lipids [PR]	Isoprenoids [PR01]	C30 isoprenoids (triterpenes) [PR0106]	--	--	--	--	--	--	--
pos_5950	Acinospesigenin A	1892.88	2090.94	2064.11	1990.22	1973.75	1994.4	219.85	229.131	224.327	218.222	216.351	216.623	-3.18027	1.7894e-08	1.04569	down	--	--	LMPR0106160001	Acinospesigenin A	-	-	Prenol Lipids [PR]	Isoprenoids [PR01]	C30 isoprenoids (triterpenes) [PR0106]	--	--	--	--	--	--	--
pos_5954	Hovenidulcioside A2	1972.62	2156.82	2177.07	2122.6	2153.07	2190.34	96.7512	117.067	107.964	97.4048	103.343	100.413	-4.3578	1.60554e-08	1.04571	down	--	--	--	--	--	--	--	--	--	HMDB0041029	Organic compounds	Lipids and lipid-like molecules	Prenol lipids	Terpene glycosides	85084179	171499-80-2
pos_5972	cis-p-Coumaroylcorosolic acid	1010.49	1091.03	1139.76	1111.29	1148.19	1162.28	1095.16	1201.28	1097.99	1115.26	1153.48	1153.26	0.0328365	0.386658	0.287392	unchanged	--	--	--	--	--	--	--	--	--	--	--	--	--	--	--	--
pos_5978	12-Oxo-2,3-dinor-10,15-phytodienoic acid	1569.04	1775.69	1681.95	1713.24	1751.89	1734.53	496.499	510.792	465.337	468.618	499.928	428.77	-1.8332	5.42264e-09	1.04334	down	--	--	--	--	--	--	--	--	--	--	--	--	--	--	--	--
pos_5991	Tetrahydrocortisone	705.023	774.064	846.896	909.943	922.662	1100.28	1182.01	1396.97	1464.45	1359.11	1389.48	1246.67	0.612208	8.59259e-05	0.943175	unchanged	--	--	LMST02030098	Urocortisone	3alpha,17alpha,21-dihydroxy-5beta-pregnane-11,20-dione	Tetrahydrocortisone	Sterol Lipids [ST]	Steroids [ST02]	C21 steroids (gluco/mineralocorticoids, progestogins) and derivatives [ST0203]	--	--	--	--	--	--	--
pos_5994	16beta-16-Hydroxy-3-oxo-1,12-oleanadien-28-oic acid	1789.5	2035.43	1733.37	1687.58	1795.15	1787.01	515.449	562.756	459.412	387.622	335.286	289.07	-2.08643	1.64698e-09	1.03526	down	--	--	--	--	--	--	--	--	--	--	--	--	--	--	--	--
pos_600	6-Dimethylaminopurine	695.209	740.241	733.365	729.971	764.305	719.538	1547.58	1493.91	1483.11	1390.26	1481.4	1410.15	1.00676	3.9066e-08	1.0408	up	--	--	--	--	--	--	--	--	--	HMDB0000473	Organic compounds	Organoheterocyclic compounds	Imidazopyrimidines	Purines and purine derivatives	3134	938-55-6
pos_601	1-Methyladenine	718.23	793.929	762.324	742.795	721.035	734.7	1560.1	1460.12	1454.12	1455.42	1497.03	1502.96	0.997373	5.45525e-11	1.04293	up	--	--	--	--	--	--	--	--	--	--	--	--	--	--	--	--
pos_6014	Salinomycin	1966.62	2166.4	2168.38	2108.66	2130.39	2220.25	242.253	242.928	235.684	230.368	238.071	226.989	-3.17152	3.91403e-08	1.04522	down	--	--	--	--	--	--	--	--	--	--	--	--	--	--	--	--
pos_6041	3-tert-Butyl-5-methylcatechol	961.355	1054.2	1074.62	1040.33	996.095	1064.13	1031.1	1126.99	1085.07	1089.79	1102.59	1021.69	0.0608074	0.101907	0.518039	unchanged	--	--	--	--	--	--	--	--	--	--	--	--	--	--	--	--
pos_6051	1-Tetradecanol	1297.14	1230.86	1017.07	1060.56	1130.04	1128	1218.09	1038.85	1097.47	1136.32	1021.13	1137.79	-0.045704	0.50927	0.221513	unchanged	--	--	LMFA05000041	1-tetradecanol	1-tetradecanol	tetradecan1-ol	Fatty Acyls [FA]	Fatty alcohols [FA05]	-	HMDB0011638	Organic compounds	Lipids and lipid-like molecules	Fatty Acyls	Fatty alcohols	8209	112-72-1
pos_6067	16-hydroxy hexadecanoic acid	940.308	1308.28	878.028	799.115	1008.94	950.168	1485.39	1009.09	1094.09	1536.21	936.091	1012.57	0.265407	0.15974	0.457534	unchanged	--	--	--	--	--	--	--	--	--	--	--	--	--	--	--	--
pos_6093	Tetralin	1229.5	1547.23	1445.26	1376.57	1403.42	1390.2	485.514	493.037	517.97	517.022	501.886	526.98	-1.46383	2.99997e-06	1.03537	down	--	--	--	--	--	--	--	--	--	--	--	--	--	--	--	--
pos_6099	Patchoula-2,4-diene	962.207	1152.12	1082.29	1068.12	1092.94	1153.74	1095.89	1128.66	1096.75	1016.86	1075.27	1072.13	-0.00574088	0.897844	0.0454316	unchanged	--	--	LMPR0103450001	Patchoula-2,4-diene	-	-	Prenol Lipids [PR]	Isoprenoids [PR01]	C15 isoprenoids (sesquiterpenes) [PR0103]	--	--	--	--	--	--	--
pos_6103	3,6,9,12,15-octadecapentaenoic acid	309.029	263.865	429.13	421.679	323.939	414.588	998.094	1125.39	1255.51	1106.99	1153.69	1133.1	1.64723	1.20381e-08	1.02983	up	--	--	LMFA01030359	3,6,9,12,15-octadecapentaenoic acid	3,6,9,12,15-octadecapentaenoic acid	C18:5n-3,6,9,12,15	Fatty Acyls [FA]	Fatty Acids and Conjugates [FA01]	Unsaturated fatty acids [FA0103]	--	--	--	--	--	--	--
pos_6111	2,3,23-Triacetylsericic acid	1544.91	1735.51	1743.5	1731.74	1786.67	1769.24	309.612	304.034	296.579	290.199	304.572	303.408	-2.51148	1.69124e-07	1.04379	down	--	--	--	--	--	--	--	--	--	--	--	--	--	--	--	--
pos_6119	(4Z,7Z,10Z,13Z,16Z,19Z)-4,7,10,13,1 6,19-Docosahexaenoic acid	1580.04	1681.05	1727.02	1676.63	1613.97	1746.4	367.635	363.835	441.442	337.294	240.501	280.531	-2.30319	1.31293e-11	1.04272	down	--	--	--	--	--	--	--	--	--	--	--	--	--	--	--	--
pos_6125	Priverogenin A	1530.81	1735.74	1723.66	1725.29	1768.53	1756.49	360.312	363.37	350.842	343.559	354.912	348.445	-2.27117	2.12789e-07	1.04343	down	--	--	--	--	--	--	--	--	--	--	--	--	--	--	--	--
pos_6137	Goyasaponin III	1352.8	1534.18	1557.89	1505.95	1527.84	1553.49	791.891	801.579	794.682	769.75	785.905	782.024	-0.934501	2.13356e-06	1.03717	down	--	--	--	--	--	--	--	--	--	--	--	--	--	--	--	--
pos_6188	3,4-Dihydrocadalene	1245.85	1580.49	1537.08	1779.68	1656.47	1623.62	353.05	404.149	359.892	325.753	345.165	390.479	-2.11289	1.04636e-05	1.02814	down	--	--	--	--	--	--	--	--	--	--	--	--	--	--	--	--
pos_6191	(8E,15E)-1,8,15-Heptadecatriene-11,13-diyne	1130.92	1375.27	1453.9	1929.47	1541.71	1225.21	729.305	540.93	805.308	800.919	764.928	758.471	-0.976323	0.000995832	0.920661	unchanged	--	--	--	--	--	--	--	--	--	--	--	--	--	--	--	--
pos_6194	3-Deoxyestradiol	976.059	1473.7	1268.6	1568.14	1330.14	1373.07	126.79	296.627	88.5366	138.528	301.506	157.247	-2.84858	5.10388e-06	1.01544	down	--	--	--	--	--	--	--	--	--	--	--	--	--	--	--	--
pos_6203	Ganoderal A	1429.54	1675.28	1651.33	1662.9	1729.91	1656.82	243.874	243.054	237.557	240.022	254.566	249.506	-2.73921	4.71233e-07	1.04224	down	--	--	--	--	--	--	--	--	--	--	--	--	--	--	--	--
pos_622	trans-Zeatin	322.032	386.076	404.355	389.291	345.497	409.755	2122.99	2035.11	2036.18	1913.84	1988.45	1934.86	2.41433	5.02074e-10	1.04458	up	C00371	Metabolic pathways(ko01100);;Plant hormone signal transduction(ko04075);;Biosynthesis of secondary metabolites(ko01110);;Zeatin biosynthesis(ko00908)	--	--	--	--	--	--	--	HMDB0012204	Organic compounds	Organoheterocyclic compounds	Imidazopyrimidines	Purines and purine derivatives	449093	1637-39-4
pos_6237	(+)-Vulgraon B	907.01	1453.06	1397.37	1504.35	1441.58	1411.84	376.627	310.097	244.214	272.122	286.536	301.791	-2.17955	5.42357e-05	1.00962	down	--	--	LMPR0103490003	(+)-Vulgraon B	(+)-3-longipinen-5-one	-	Prenol Lipids [PR]	Isoprenoids [PR01]	C15 isoprenoids (sesquiterpenes) [PR0103]	--	--	--	--	--	--	--
pos_6280	ZK 159222	826.492	917.256	945.403	926.9	962.313	937.765	1311.35	1314.57	1303.76	1252.22	1297.29	1269.7	0.490332	3.04905e-07	1.02863	up	--	--	LMST03020621	ZK 159222	(5Z,7E,22E)-(1S,3R,24R)-25-carbobutoxy-26,26-cyclo-9,10-seco-5,7,10(19),22-cholestatetraene-1,3,24-triol	-	Sterol Lipids [ST]	Secosteroids [ST03]	Vitamin D3 and derivatives [ST0302]	--	--	--	--	--	--	--
pos_6295	prasterone sulfate	2525.91	2800.75	2847.18	2657.61	2714.98	2821.5	0.0321825	0.227842	0.458639	2.66744	0.828031	4.11635	-10.9402	3.80102e-08	1.04535	down	--	--	--	--	--	--	--	--	--	HMDB0001032	Organic compounds	Lipids and lipid-like molecules	Steroids and steroid derivatives	Sulfated steroids	12594	651-48-9
pos_6305	.alpha.-Estradiol	1143.79	1287.17	1409.43	1447.96	1453.93	1386.22	848.954	953.97	1071.55	964.533	884.529	946.569	-0.519615	7.79686e-05	0.956438	unchanged	--	--	--	--	--	--	--	--	--	--	--	--	--	--	--	--
pos_6307	15-cyclohexyl pentanor PGF2α	520.424	594.877	633.505	650.017	594.866	571.894	1640.03	1662.92	1675.36	1522.77	1666.93	1573.96	1.45008	6.88298e-11	1.0421	up	--	--	--	--	--	--	--	--	--	--	--	--	--	--	--	--
pos_6308	2β-fluoro-1α,25-dihydroxyvitamin D3	840.732	911.456	933.932	903.578	925.36	929.732	1566.32	1597.61	1581.57	1486.55	1567.05	1524.28	0.775978	7.67712e-11	1.04089	up	--	--	--	--	--	--	--	--	--	--	--	--	--	--	--	--
pos_6332	PA(22:1(11Z)/0:0)	1845.56	1967.52	1904.53	2002.28	2006.95	2132.23	310.398	283.946	283.561	338.659	316.211	335.406	-2.66629	4.12158e-08	1.04386	down	--	--	LMGP10050029	PA(22:1(11Z)/0:0)	1-(11Z-docosenoyl)-glycero-3-phosphate	LPA(22:1)	Glycerophospholipids [GP]	Glycerophosphates [GP10]	Monoacylglycerophosphates [GP1005]	--	--	--	--	--	--	--
pos_634	Dihydro-4,4-dimethyl-2,3-furandione	511.454	576.443	622.596	630.369	642.064	625.887	1594.19	1555.23	1559.8	1462.06	1492.73	1454.44	1.33726	7.00859e-11	1.04086	up	--	--	--	--	--	--	--	--	--	--	--	--	--	--	--	--
pos_6371	1,8-Dimethylnaphthalene	1258.37	1360.72	1386.4	1353.72	1434.93	1432.04	875.041	841.75	815.869	801.914	843.518	853.354	-0.709248	6.12008e-07	1.03251	down	--	--	--	--	--	--	--	--	--	--	--	--	--	--	--	--
pos_6377	2,4-Diphenyl-1-butene	1346.55	1394.91	1487.81	1335.39	1449.21	1359.58	793.188	814.251	856.385	748.13	775.139	819.261	-0.800881	2.24853e-08	1.03474	down	--	--	--	--	--	--	--	--	--	--	--	--	--	--	--	--
pos_6380	Androstendione	1184.83	1398.63	1416.13	1317.71	1325.35	1278.36	896.424	850.394	916.899	865.036	886.752	836.178	-0.592903	1.35201e-05	1.01367	down	C00280	Metabolic pathways(ko01100)	--	--	--	--	--	--	--	HMDB0000053	Organic compounds	Lipids and lipid-like molecules	Steroids and steroid derivatives	Androstane steroids	6128	1963-05-08
pos_6381	4-Oxoretinol	1234.64	1455.96	1449.51	1390.09	1400.06	1379.86	913.007	773.933	812.842	786.619	806.392	846.53	-0.750554	2.9065e-07	1.02351	down	--	--	--	--	--	--	--	--	--	--	--	--	--	--	--	--
pos_6396	1-Methylnaphthalene	1261.84	1400.98	1527.18	1337.9	1346.31	1355.55	649.537	667.785	638.712	626.367	636.346	584.093	-1.11377	1.18899e-06	1.03368	down	--	--	--	--	--	--	--	--	--	--	--	--	--	--	--	--
pos_6398	1,4,6-Trimethylnaphthalene	1222.77	1365.13	1400.43	1269.93	1304.11	1254.19	860.671	840.471	854.155	835.473	835.385	807.379	-0.634962	5.45265e-06	1.02751	down	--	--	--	--	--	--	--	--	--	--	--	--	--	--	--	--
pos_6402	All-Trans-3,4-Didehydro Retinol	1423.55	1553.96	1495.21	1427.38	1537.23	1556.99	905.394	711.097	612.529	727.534	676.223	885.606	-0.993208	1.28495e-06	1.02108	down	--	--	LMPR01090008	All-Trans-3,4-Didehydro Retinol	3,4-didehydro-retinol	-	Prenol Lipids [PR]	Isoprenoids [PR01]	Retinoids [PR0109]	HMDB0013117	Organic compounds	Lipids and lipid-like molecules	Prenol lipids	Retinoids	6436043	79-80-1
pos_6406	Oleanolic acid	1654.56	1832.4	1888.34	1765.41	1835.61	1788.23	483.875	478.668	482.455	465.978	478.111	471.839	-1.91173	1.55723e-07	1.04386	down	--	--	LMPR0106150004	oleanolic acid	3beta-hydroxyolean-12-en-28-oic acid	Astrantiagenin C; Caryophyllin; Giganteumgenin C; Oleanic acid; Virgaureagenin B	Prenol Lipids [PR]	Isoprenoids [PR01]	C30 isoprenoids (triterpenes) [PR0106]	--	--	--	--	--	--	--
pos_641	Pro Pro	409.961	441.408	436.606	445.459	583.3	467.651	1870.68	2058.81	2195.25	2045.31	2273.13	2117.71	2.17351	3.70875e-08	1.03965	up	--	--	--	--	--	--	--	--	--	--	--	--	--	--	--	--
pos_6421	Solanine	1476.13	1575.03	1643.71	1594.45	2155.18	1869.35	623.567	758.164	709.238	722.455	740.405	751.725	-1.26031	0.000136206	0.994707	unchanged	--	--	--	--	--	--	--	--	--	HMDB0034202	Organic compounds	Phenylpropanoids and polyketides	Depsides and depsidones	_	50200	20562-02-1
pos_6436	28-Glucosyl-3b-hydroxy-12-oleanene-30-methoxy-28-oic acid 3-[arabinosyl-(1->3)-glucuronide]	641.127	739.129	756.972	744.785	703.425	741.274	1385.94	1343.27	1329.22	1361.3	1346.59	1330.19	0.90403	3.83162e-09	1.04167	up	--	--	--	--	--	--	--	--	--	--	--	--	--	--	--	--
pos_6442	1-Fluorocyclohexadiene-cis,cis-1,2-diol	136.314	188.503	172.782	169.826	173.555	171.574	1851.91	1711.62	1845.6	1665.48	1732.54	1733.14	3.37984	1.45727e-08	1.04485	up	--	--	--	--	--	--	--	--	--	--	--	--	--	--	--	--
pos_6445	Manglupenone	1277.41	1421.92	1449.55	1337.51	1368.52	1351.9	991.628	833.22	843.74	816.266	806.805	831.156	-0.679885	9.86942e-08	1.02037	down	--	--	--	--	--	--	--	--	--	--	--	--	--	--	--	--
pos_6448	16-Acetylpriverogenin A	718.939	788.525	817.357	768.021	795.986	788.55	1313.71	1280.57	1299.9	1264.51	1282.25	1275.82	0.722296	2.02407e-09	1.04186	up	--	--	--	--	--	--	--	--	--	--	--	--	--	--	--	--
pos_6451	O-Methylganoderic acid O	439.512	480.41	455.106	473.68	429.542	448.436	1718.74	1589.35	1590.15	1546.55	1587.66	1536.07	1.81115	1.78741e-08	1.04386	up	--	--	--	--	--	--	--	--	--	--	--	--	--	--	--	--
pos_6465	Desoxoglabrolide	788.318	902.31	933.324	826.884	886.906	835.789	1403.4	1298.94	1293.05	1248.69	1234.8	1272.31	0.583266	1.5021e-07	1.01685	up	--	--	--	--	--	--	--	--	--	--	--	--	--	--	--	--
pos_6468	Lyciumoside II	625.616	685.718	722.873	652.193	677.268	642.087	1369.03	1361.15	1369.42	1323.06	1360.34	1334.18	1.01891	1.72257e-10	1.04391	up	--	--	--	--	--	--	--	--	--	--	--	--	--	--	--	--
pos_6479	PA(P-20:0/0:0)	1638.58	1817.84	1914.89	1703.02	1777.87	1638.32	548.727	453.562	477.486	487.6	508.132	471.722	-1.83165	1.97896e-07	1.03997	down	--	--	LMGP10070001	PA(P-20:0/0:0)	1-(1Z-eicosenyl)-glycero-3-phosphate	PA(P-20:0); PA(P-20:0_0:0)	Glycerophospholipids [GP]	Glycerophosphates [GP10]	1Z-alkenylglycerophosphates [GP1007]	--	--	--	--	--	--	--
pos_6500	Capsianoside III	416.26	463.847	474.884	450.155	467.917	473.563	1787.08	1789.12	1757.78	1751.83	1758.16	1764.59	1.9495	8.81909e-16	1.04651	up	--	--	--	--	--	--	--	--	--	--	--	--	--	--	--	--
pos_6502	3-Acetyl-11-keto-.beta.-boswellic acid	838.247	870.119	934.275	877.974	895.63	919.296	1307.15	1317.75	1334.56	1255.52	1324.26	1268.56	0.549278	1.26016e-09	1.03554	up	--	--	--	--	--	--	--	--	--	--	--	--	--	--	--	--
pos_6509	PI(21:0/0:0)	368.67	424.036	441.068	413.755	426.502	410.149	1800.51	1798.89	1805.11	1801.12	1821.53	1782.65	2.1215	1.69731e-13	1.0466	up	--	--	LMGP06050025	PI(21:0/0:0)	1-heneicosanoyl-glycero-3-phospho-(1'-myo-inositol)	LPI(21:0)	Glycerophospholipids [GP]	Glycerophosphoinositols [GP06]	Monoacylglycerophosphoinositols [GP0605]	--	--	--	--	--	--	--
pos_652	L-Pipecolic acid	1362.44	1539.15	1659.65	1575.17	1632.48	1605.45	371.147	380.691	378.213	367.994	377.79	370.119	-2.06139	1.18567e-06	1.04026	down	C00408	Tropane, piperidine and pyridine alkaloid biosynthesis(ko00960);;Lysine degradation(ko00310);;Metabolic pathways(ko01100);;Biosynthesis of secondary metabolites(ko01110)	--	--	--	--	--	--	--	HMDB0000070	Organic compounds	Organic acids and derivatives	Carboxylic acids and derivatives	Amino acids, peptides, and analogues	849	535-75-1
pos_6530	Farfugin A	1219.71	1315.84	1418.86	1352.85	1358.22	1434.92	629.909	681.807	661.524	735.313	714.286	724.594	-0.965776	1.49327e-07	1.03218	down	--	--	LMPR0103220001	Farfugin A	-	-	Prenol Lipids [PR]	Isoprenoids [PR01]	C15 isoprenoids (sesquiterpenes) [PR0103]	--	--	--	--	--	--	--
pos_6540	Stearidonic Acid	1448.03	1461.98	1709.85	2063.79	1807.73	1703.09	91.8133	119.026	120.937	190.845	358.09	293.396	-3.11815	1.55137e-06	1.02309	down	C16300	alpha-Linolenic acid metabolism(ko00592);;Biosynthesis of secondary metabolites(ko01110)	LMFA01030357	Stearidonic acid	6Z,9Z,12Z,15Z-octadecatetraenoic acid	Moroctic acid; C18:4n-3,6,9,12; Morotic acid	Fatty Acyls [FA]	Fatty Acids and Conjugates [FA01]	Unsaturated fatty acids [FA0103]	--	--	--	--	--	--	--
pos_6543	PI(12:0/12:0)	1972.77	2138.55	2249.78	2092.22	2145.36	2132.47	92.3245	94.1986	98.957	91.8479	96.8251	92.7687	-4.48907	3.58614e-08	1.04538	down	--	--	LMGP06010962	PI(12:0/12:0)	1,2-didodecanoyl-sn-glycero-3-phospho-(1'-myo-inositol)	PI(24:0); PI(12:0/12:0)	Glycerophospholipids [GP]	Glycerophosphoinositols [GP06]	Diacylglycerophosphoinositols [GP0601]	--	--	--	--	--	--	--
pos_6560	Ganodermic acid TQ	1730.74	1938.9	1985.22	1950.76	2013.89	1965.67	152.843	188.404	174.533	156.88	184.326	164.887	-3.50299	8.58876e-08	1.04416	down	--	--	--	--	--	--	--	--	--	--	--	--	--	--	--	--
pos_6564	Flaccidin B	1855.69	2020.26	2151.95	1957.97	1918.91	1937.9	203.974	193.552	195.481	190.218	189.142	188.609	-3.35059	1.2505e-07	1.04423	down	--	--	--	--	--	--	--	--	--	--	--	--	--	--	--	--
pos_6568	Arg Arg Arg Trp	838.267	905.593	954.531	884.224	899.496	908.107	1428.99	1499.14	1488.83	1403.09	1434.55	1418.16	0.686148	2.85514e-10	1.03824	up	--	--	--	--	--	--	--	--	--	--	--	--	--	--	--	--
pos_6570	Epothilone B	1303.84	1401.38	1468.2	1341.53	1342.34	1362.57	667.097	679.723	694.897	690.688	705.763	686.152	-0.994957	3.44488e-07	1.04063	down	--	--	LMPK04000041	Epothilone B	-	-	Polyketides [PK]	Macrolides and lactone polyketides [PK04]	-	--	--	--	--	--	--	--
pos_6572	Mintsulfide	1330.87	1484.43	1664.03	1505.14	1469.46	1513.49	716.182	737.542	732.955	687.99	739.654	652.233	-1.07162	2.34673e-06	1.02989	down	--	--	--	--	--	--	--	--	--	--	--	--	--	--	--	--
pos_6586	Nystatin	1753.06	1914.87	2013.67	1856.02	1904.97	1999.22	525.114	529.241	514.942	476.889	503.496	508.843	-1.90341	1.49622e-07	1.04293	down	--	--	LMPK06000001	Nystatin	-	-	Polyketides [PK]	Polyenes [PK06]	-	--	--	--	--	--	--	--
pos_659	Nicotinamide adenine dinucleotide (NAD)	1269.81	1394.84	1257.75	1174.77	1179.71	1234.44	884.578	909.939	860.744	898.25	880.642	818.826	-0.515928	2.16956e-05	1.00327	down	--	--	--	--	--	--	--	--	--	--	--	--	--	--	--	--
pos_660	(+)-2,3-Dihydro-3-methyl-1H-pyrrole	1504.15	1708.75	1869.67	1781.48	1855.61	1813.36	169.493	177.339	183.231	168.071	176.237	175.849	-3.32616	9.70222e-07	1.04082	down	--	--	--	--	--	--	--	--	--	--	--	--	--	--	--	--
pos_6600	DL-3-Phenyllactic acid	226.475	229.047	240.724	246.892	244.314	250.47	2105.23	2275.16	2308.16	2129.4	2120.86	2103.76	3.18117	4.05251e-08	1.04495	up	C01479	Biosynthesis of secondary metabolites(ko01110);;Tropane, piperidine and pyridine alkaloid biosynthesis(ko00960)	--	--	--	--	--	--	--	HMDB0000779	Organic compounds	Phenylpropanoids and polyketides	Phenylpropanoic acids	_	3848	828-01-3
pos_6602	Chamazulene	1276.06	1421.4	1456.02	1324.17	1346.55	1352.97	453.803	471.852	463.527	442.02	448.29	450.302	-1.58281	2.38887e-07	1.0425	down	--	--	LMPR0103410002	Chamazulene	-	-	Prenol Lipids [PR]	Isoprenoids [PR01]	C15 isoprenoids (sesquiterpenes) [PR0103]	HMDB0036470	Organic compounds	Lipids and lipid-like molecules	Prenol lipids	Sesquiterpenoids	10719	529-05-5
pos_6619	Kurilensoside I	1166.57	1272.8	1304.59	1211.52	1208.96	1234.32	789.275	798.862	791.417	761.609	778.491	757.206	-0.661746	5.26319e-07	1.03587	down	--	--	LMST05050019	Kurilensoside I	3beta-(2-O-methyl-beta-D-xylopyranosyloxy)-24R-[2-O-methyl-beta-D-xylopyranosyl-(1-5)-alpha-L-arabinofuranosyloxy]-5alpha-cholest-22E-en-4beta,6alpha,7alpha,8,15beta-pentol	(22E,24R)-3-O-(2-O-methyl-beta-D-xylopyranosyl)-24-O-[2-O-methyl-beta-D-xylopyranosyl-(1-5)-alpha-L-arabinofuranosyl]-5alpha-cholest-22-ene-3beta,4beta,6alpha,7alpha,8,15beta,24-heptaol	Sterol Lipids [ST]	Steroid conjugates [ST05]	Other Steroid conjugates [ST0505]	--	--	--	--	--	--	--
pos_662	ε-Caprolactam	144.315	327.115	286.726	262.864	240.515	186.316	1826.68	2077.56	2278.63	2120.21	1973.81	1975.67	3.0811	4.20894e-08	1.03943	up	--	--	--	--	--	--	--	--	--	--	--	--	--	--	--	--
pos_6624	Nodularin	1271.07	1363.87	1417.59	1263.94	1402.97	1337.26	358.483	384.872	371.408	346.628	370.6	357.184	-1.8798	1.10803e-07	1.04309	down	--	--	--	--	--	--	--	--	--	--	--	--	--	--	--	--
pos_6625	nandrolone	878.603	926.57	972.305	956.918	886.954	966.336	993.006	1058.05	1060.87	1019.01	1046.63	993.137	0.143182	0.00110946	0.864522	unchanged	--	--	LMST02010044	nandrolone	17beta-hydroxyestr-4-en-3-one	(17beta)-17-hydroxyestr-4-en-3-one; 17beta-hydroxy-19-nor-4-androsten-3-one; 17beta-hydroxy-4-estren-3-one; 19-Norandrostenolone; 19-Nortestosterone; 4-estren-17beta-ol-3-one; Nandrolone	Sterol Lipids [ST]	Steroids [ST02]	C18 steroids (estrogens) and derivatives [ST0201]	--	--	--	--	--	--	--
pos_664	1-Aminocyclohexanecarboxylic acid	206.309	252.477	266.492	251.511	267.63	261.581	2326.46	2390.92	2493.06	2312.41	2410.52	2326.11	3.24313	4.10681e-10	1.04596	up	--	--	--	--	--	--	--	--	--	HMDB0038249	Organic compounds	Lipids and lipid-like molecules	Prenol lipids	Monoterpenoids	89306	2756-56-1
pos_6672	Brefeldin A	1371.08	1484.47	1532.13	1419.55	1420.15	1429.57	475.657	444.96	440.051	431.846	441.482	433.433	-1.69841	2.16958e-08	1.04408	down	--	--	--	--	--	--	--	--	--	--	--	--	--	--	--	--
pos_6673	Juvocimene 2	1398.73	1521.23	1574.35	1367.64	1368.9	1453.21	242.656	225.409	273.769	185.303	203.722	192.735	-2.71391	1.80469e-08	1.04223	down	--	--	--	--	--	--	--	--	--	--	--	--	--	--	--	--
pos_668	Tubastatin A	176.219	201.479	285.848	306.789	265.325	142.993	1797.12	1802.3	2001.9	1845.78	1838.24	1735.84	2.99895	4.12217e-11	1.04284	up	--	--	--	--	--	--	--	--	--	--	--	--	--	--	--	--
pos_6689	3,5,7-Trimethyl-2E,4E,6E,8E-undecatetraene	1376.87	1518.42	1531.6	1441.12	1451.51	1466.21	437.299	431.934	437.345	426.209	424.228	420.577	-1.76914	7.05287e-08	1.04449	down	--	--	LMFA11000055	3,5,7-Trimethyl-2E,4E,6E,8E-undecatetraene	3,5,7-Trimethyl-2E,4E,6E,8E-undecatetraene	-	Fatty Acyls [FA]	Hydrocarbons [FA11]	-	--	--	--	--	--	--	--
pos_669	Neolinustatin	0.872095	1.48354	1.4744	1.52197	2.17316	4.64299	2204.63	2241.49	2364.86	2359.6	2287.76	2191.12	10.1315	8.61351e-09	1.04607	up	--	--	--	--	--	--	--	--	--	--	--	--	--	--	--	--
pos_6714	Furanodiene	1363.54	1496.8	1474.08	1310.94	1303.05	1370.56	329.144	325.887	292.039	293.37	285.854	292.107	-2.19373	1.74953e-07	1.04186	down	--	--	--	--	--	--	--	--	--	--	--	--	--	--	--	--
pos_6722	Ethylenediamine-N,N'-di-a-butyric acid	1135.78	1261.58	1230.55	1116.3	1169.25	1217.68	739.572	698.679	657.17	701.426	669.661	683.278	-0.781098	1.48841e-07	1.033	down	--	--	--	--	--	--	--	--	--	--	--	--	--	--	--	--
pos_673	Caprolactam	399.208	379.33	349.131	299.198	265.872	337.326	2257.24	2153.58	2345.51	2349.46	2407.34	2110.87	2.74655	5.35592e-09	1.0434	up	C06593	Metabolic pathways(ko01100)	--	--	--	--	--	--	--	HMDB0062769	Organic compounds	Organoheterocyclic compounds	Lactams	Caprolactams	7768	105-60-2
pos_6742	1α-hydroxy-22-[3-(1-hydroxy-1-methylethyl)phenyl]-23,24,25,26,27-pentanorvitamin D3 / 1α-hydroxy-22-[3-(1-hydroxy-1-methylethyl)phenyl]-23,24,25,26,27-pentanorcholecalciferol	1593.3	1770.03	1820.12	1672.44	1694.24	1743.38	285.264	285.588	320.039	271.133	301.59	311.403	-2.53583	3.67015e-08	1.04422	down	--	--	--	--	--	--	--	--	--	--	--	--	--	--	--	--
pos_6757	Tangeritin	51.8911	72.1999	38.1774	27.4437	43.3975	56.6104	123.227	59.4066	43.3205	12012.3	39.15	38.8845	5.40976	0.360477	0.317573	unchanged	--	--	--	--	--	--	--	--	--	HMDB0030539	Organic compounds	Phenylpropanoids and polyketides	Flavonoids	O-methylated flavonoids	68077	481-53-8
pos_6768	Gly Met Gly His	624.198	579.028	606.057	582.9	601.667	618.601	1400.43	1373.06	1574.04	1328.48	1485.19	1547.44	1.26947	2.69226e-06	1.03484	up	--	--	--	--	--	--	--	--	--	--	--	--	--	--	--	--
pos_677	Thr Thr Lys	1287.53	1258.44	2048.43	1991.26	1780.12	2110.14	399.089	272.702	230.802	356.058	352.267	800.158	-2.11933	8.17333e-05	0.967459	unchanged	--	--	--	--	--	--	--	--	--	--	--	--	--	--	--	--
pos_6784	PA(12:0/14:0)	1332.18	1433.05	1489.59	1364.27	1396.87	1450.25	717	720.857	710.939	716.626	760.92	729.997	-0.958601	1.56113e-07	1.04033	down	--	--	LMGP10010981	PA(12:0/14:0)	1-dodecanoyl-2-tetradecanoyl-glycero-3-phosphate	PA(26:0); PA(12:0_14:0)	Glycerophospholipids [GP]	Glycerophosphates [GP10]	Diacylglycerophosphates [GP1001]	--	--	--	--	--	--	--
pos_6789	Olaxoside	1356.56	1444.16	1606.91	1434.55	1374.17	1536.04	856.528	775.082	762.106	741.601	810.466	793.981	-0.88486	1.5307e-06	1.02674	down	--	--	--	--	--	--	--	--	--	--	--	--	--	--	--	--
pos_680	L-Lysine 1,6-lactam	1211.72	1313.18	1364.61	1265.88	1307.48	1333.45	873.629	852.556	825.917	859.194	872.774	831.557	-0.607883	7.25236e-07	1.03307	down	--	--	--	--	--	--	--	--	--	--	--	--	--	--	--	--
pos_681	D-Pyroglutamic acid	1166.21	1259.08	1336.12	1231.55	1273.32	1284.4	922.585	875.363	886.812	918.317	906.545	863.03	-0.490972	2.58656e-06	1.02296	down	C02237	Metabolic pathways(ko01100)	--	--	--	--	--	--	--	--	--	--	--	--	--	--
pos_6810	Lactarofulvene	1337.21	1389.26	1391.75	1307.14	1344.56	1312.29	695.899	718.809	735.577	679.085	751.364	788.122	-0.887493	7.8939e-11	1.04052	down	--	--	--	--	--	--	--	--	--	--	--	--	--	--	--	--
pos_6819	22-Angeloyltheasapogenol A	1824.67	2044.19	2117.65	2035.82	1991.4	1996.35	53.2867	70.2006	66.4197	94.1849	77.1903	73.9083	-4.78646	4.57552e-08	1.04483	down	--	--	--	--	--	--	--	--	--	--	--	--	--	--	--	--
pos_682	Ethadione	1201.23	1301.83	1368.79	1280.56	1325.3	1335.47	868.588	845.929	832.026	859.704	870.38	834.922	-0.612149	2.24597e-06	1.03201	down	--	--	--	--	--	--	--	--	--	--	--	--	--	--	--	--
pos_6829	Maslinic Acid	1657.4	1740.12	1849.94	1640.44	1685.73	1613.7	368.012	459.816	397.103	343.164	364.282	387.737	-2.13451	4.12486e-09	1.04253	down	--	--	LMPR0106180014	Maslinic acid	2alpha,3beta-dihydroxyurs-12-en-29-oic acid	-	Prenol Lipids [PR]	Isoprenoids [PR01]	C30 isoprenoids (triterpenes) [PR0106]	--	--	--	--	--	--	--
pos_683	N2-Acetyl-L-ornithine	930.857	1025.35	1067	1015.13	1092.27	1121.81	1235.2	1205.83	1229.64	1148.79	1197.96	1180.65	0.203199	0.00123426	0.89154	unchanged	C00437	Metabolic pathways(ko01100);;2-Oxocarboxylic acid metabolism(ko01210);;Biosynthesis of amino acids(ko01230);;Arginine biosynthesis(ko00220);;Biosynthesis of secondary metabolites(ko01110)	--	--	--	--	--	--	--	HMDB0003357	Organic compounds	Organic acids and derivatives	Carboxylic acids and derivatives	Amino acids, peptides, and analogues	439232	6205-08-09
pos_6839	9(S)-HpOTrE	635.686	717.733	714.341	674.319	697.854	684.693	1353.14	1387.5	1468.33	1389.8	1431.06	1427.08	1.03587	3.98188e-11	1.04263	up	C16321	alpha-Linolenic acid metabolism(ko00592);;Biosynthesis of secondary metabolites(ko01110)	--	--	--	--	--	--	--	--	--	--	--	--	--	--
pos_6843	beta-Citraurin	2019	2303.37	2325.39	2117.09	2156.72	2236.4	77.6162	94.6532	78.5834	78.1248	69.3711	106.045	-4.70524	8.42377e-08	1.04439	down	C20894	Biosynthesis of secondary metabolites(ko01110);;Metabolic pathways(ko01100)	--	--	--	--	--	--	--	--	--	--	--	--	--	--
pos_6847	3-Benzoyloxy-6-oxo-12-ursen-28-oic acid	632.434	674.49	719.825	655.139	650.648	682.585	1559	1504.38	1540.21	1458.36	1500.21	1528.88	1.179	1.35224e-12	1.04413	up	--	--	--	--	--	--	--	--	--	--	--	--	--	--	--	--
pos_6873	3''-Hydroxy-geranylhydroquinone	1409.96	1600.73	1679.65	1570.85	1551.95	1637.21	575.045	621.254	622.029	599.879	613.256	639.82	-1.36408	6.65752e-07	1.03879	down	C18132	Biosynthesis of secondary metabolites(ko01110);;Ubiquinone and other terpenoid-quinone biosynthesis(ko00130)	--	--	--	--	--	--	--	--	--	--	--	--	--	--
pos_6875	(22R)-1α,22,25-trihydroxy-26,27-dimethyl-23,24-tetradehydro-24a-homo-20-epivitamin D3 / (22R)-1α,22,25-trihydroxy-26,27-dimethyl-23,24-tetradehydro-24a-homo-20-epicholecalciferol	1213.17	1398.1	1403.69	1359.14	1380.15	1427.1	848.857	830.721	830.918	812.796	827.62	857.528	-0.707976	7.70446e-06	1.02861	down	--	--	--	--	--	--	--	--	--	--	--	--	--	--	--	--
pos_6877	Monoglucuronylglycyrrhetinic acid	1340.34	1503.51	1510.25	1439.92	1458.48	1521.27	765.876	748.605	747.273	743.001	770.648	768.596	-0.949235	9.60905e-07	1.03903	down	--	--	--	--	--	--	--	--	--	--	--	--	--	--	--	--
pos_6884	11beta,17beta-Dihydroxy-9alpha-fluoro-17alpha-methyl-5alpha-androstan-3-one	1512.68	1577.68	1717.15	1703.22	1500.8	1788.13	567.299	583.016	530.507	611.953	543.696	690.626	-1.47425	1.70684e-07	1.03366	down	--	--	--	--	--	--	--	--	--	--	--	--	--	--	--	--
pos_6897	Isomasticadienonalic acid	1822.34	2090.85	2124.2	2010.39	1996.39	2118.63	214.269	227.162	195.641	198.185	228.599	224.113	-3.23931	1.46924e-07	1.04365	down	--	--	--	--	--	--	--	--	--	--	--	--	--	--	--	--
pos_6901	3-O-cis-Coumaroylmaslinic acid	917.155	1040.16	1071.81	1005.56	992.221	1051.57	1237.52	1173.8	1175.89	1169.15	1197.22	1196.21	0.234192	0.000179921	0.957056	unchanged	--	--	--	--	--	--	--	--	--	--	--	--	--	--	--	--
pos_6909	Hemsloside Ma 2	832.429	938.856	1038.39	918.536	967.795	1040.42	1134.67	1128.76	1090.13	1166.78	1211.18	1195.36	0.272054	0.000692679	0.900411	unchanged	--	--	--	--	--	--	--	--	--	--	--	--	--	--	--	--
pos_6917	Cynarasaponin C	850.549	962.015	988.598	958.319	955.542	985.258	1263.18	1199.96	1203.39	1217.17	1258.59	1235.56	0.372167	3.25974e-06	1.01131	up	--	--	--	--	--	--	--	--	--	--	--	--	--	--	--	--
pos_6918	Cynarasaponin H	927.921	1023.07	1066.71	1061.69	1034.31	1089.73	1199.57	1199.11	1170.19	1122.68	1152.83	1183.9	0.180114	0.000964097	0.894293	unchanged	--	--	--	--	--	--	--	--	--	--	--	--	--	--	--	--
pos_6948	(±)5(6)-EET methyl ester	1395.35	1628.61	1639.55	1526.64	1541.35	1650.46	725.35	711.1	704.528	730.493	740.498	703.223	-1.12047	2.97101e-06	1.03547	down	--	--	--	--	--	--	--	--	--	--	--	--	--	--	--	--
pos_6949	LysoPE(18:3(6Z,9Z,12Z)/0:0)	1553.34	1721.13	1755.67	1663.7	1696.97	1791.2	702.135	702.445	703.162	736.488	686.878	719.2	-1.26038	4.06649e-07	1.04086	down	--	--	--	--	--	--	--	--	--	HMDB0011508	Organic compounds	Lipids and lipid-like molecules	Glycerophospholipids	Glycerophosphoethanolamines	52925136	_
pos_6956	2,5-Dimethylbenzaldehyde	1192.45	966.073	1079.9	1208.58	1315.28	1148.38	1155.41	1026.86	1077.23	995.805	916.567	1076.03	-0.145452	0.0948397	0.533959	unchanged	--	--	--	--	--	--	--	--	--	HMDB0032014	Organic compounds	Benzenoids	Benzene and substituted derivatives	Benzoyl derivatives	10236014	34341-29-2
pos_6958	Glutamyl-Methionine	1183.12	1056.33	998.755	1127.51	1253.92	1155.84	1107.98	985.664	1070.01	961.668	969.882	1140.85	-0.119689	0.0955637	0.528158	unchanged	--	--	--	--	--	--	--	--	--	HMDB0028825	Organic compounds	Organic acids and derivatives	Carboxylic acids and derivatives	Amino acids, peptides, and analogues	6426949	4423-22-7
pos_696	Pyridoxine	655.46	767.646	973.096	712.462	879.852	995.852	1600.23	1732.67	1956.91	1872.07	1817.94	1970.67	1.13551	2.45896e-07	1.01313	up	C00314	Metabolic pathways(ko01100);;Vitamin B6 metabolism(ko00750)	--	--	--	--	--	--	--	--	--	--	--	--	--	--
pos_697	Ethosuximide	726.033	782.561	808.395	752.247	822.387	842.678	1670.96	1666.63	1774.27	1774.23	1719.87	1707.29	1.12328	9.24296e-12	1.04268	up	--	--	--	--	--	--	--	--	--	--	--	--	--	--	--	--
pos_6970	Morpholine	1102.77	1005.51	948.827	1171.08	1275.15	1092.59	1245.92	1018.59	1115.05	1038.05	1077.5	1314.17	0.0459274	0.612309	0.169934	unchanged	--	--	--	--	--	--	--	--	--	--	--	--	--	--	--	--
pos_698	Vanillylamine	195.316	319.196	292.54	254.652	258.91	325.288	1522.81	1870.41	2036.9	1967.76	1701.6	1867.53	2.73622	1.96678e-06	1.03353	up	C16666	Metabolic pathways(ko01100);;Biosynthesis of various secondary metabolites - part 2(ko00998);;Biosynthesis of secondary metabolites(ko01110)	--	--	--	--	--	--	--	--	--	--	--	--	--	--
pos_6998	2-Methylnaphthalene	1354.76	1516.8	1570.86	1435.51	1501.92	1529.13	788.242	752.001	728.845	722.296	754.516	715.719	-0.997693	3.95632e-07	1.0367	down	--	--	--	--	--	--	--	--	--	--	--	--	--	--	--	--
pos_7014	3beta-Hydroxycinnamolide	1160.19	1284.53	1344.9	1225.68	1294.78	1241.48	938.554	961.989	920.196	880.803	895.038	932.893	-0.449635	7.06656e-06	1.01136	down	--	--	--	--	--	--	--	--	--	HMDB0039156	Organic compounds	Organoheterocyclic compounds	Naphthofurans	_	14433053	_
pos_7015	N-Methyl-4-(3,4-dimethoxyphenyl)-4-cyano-5-methylhexylamine	1173.23	1067.67	1150.41	1038.71	1261.94	1116.33	1003.4	1184.18	942.22	985.32	1042.4	1067.27	-0.129267	0.0673084	0.570063	unchanged	--	--	--	--	--	--	--	--	--	--	--	--	--	--	--	--
pos_7016	Eremolactone	1751.08	1854.57	1693.54	1544.48	1544.69	1413.4	694.132	306.06	489.723	510.175	448.482	366.579	-1.79983	1.28202e-07	1.01941	down	--	--	LMPR0104440001	Eremolactone	-	-	Prenol Lipids [PR]	Isoprenoids [PR01]	C20 isoprenoids (diterpenes) [PR0104]	--	--	--	--	--	--	--
pos_702	Gly Lys	536.457	599.584	621.922	605.363	642.989	616.272	1583.3	1725.21	1691.29	1729.25	1549.75	1607.48	1.44841	9.87977e-09	1.04099	up	--	--	--	--	--	--	--	--	--	--	--	--	--	--	--	--
pos_7021	11-Keto-.beta.-boswellic acid	1530.37	1690.15	1753.5	1591.48	1719.03	1646.27	613.609	598.535	593.206	579.136	611.904	601.549	-1.46474	4.12075e-07	1.04163	down	--	--	--	--	--	--	--	--	--	--	--	--	--	--	--	--
pos_7032	Ginsenoside Rh2	774.041	858.828	864.923	824.289	855.401	814.751	1432.09	1377.14	1328.54	1303.52	1328.71	1272.41	0.687943	4.30594e-08	1.03224	up	--	--	LMPR0106080018	Ginsenoside Rh2	12beta,20-dihydroxydammar-24-en-3β-yl, beta-D-glucopyranoside	-	Prenol Lipids [PR]	Isoprenoids [PR01]	C30 isoprenoids (triterpenes) [PR0106]	HMDB0039544	Organic compounds	Lipids and lipid-like molecules	Prenol lipids	Triterpenoids	14081290	78214-33-2
pos_7036	Avermectin A2a monosaccharide	1492.57	1608.31	1647.38	1532.78	1583.12	1577.35	638.393	652.793	650.851	618.153	673.323	653.223	-1.28046	1.40955e-08	1.04371	down	--	--	--	--	--	--	--	--	--	--	--	--	--	--	--	--
pos_7058	4-[1-Ethyl-2-(4-methylphenyl)butyl]phenol	1124.35	1229.57	1205.69	1278.41	1346.46	1148.6	793.647	838.9	865.63	823.173	957.701	877.697	-0.507957	1.04344e-05	0.986126	unchanged	--	--	--	--	--	--	--	--	--	--	--	--	--	--	--	--
pos_707	Pro Leu	483.669	540.519	547.204	531.421	544.809	543.875	1616.89	1701.89	1692.5	1754.14	1546.11	1602.06	1.63517	4.37006e-08	1.04234	up	--	--	--	--	--	--	--	--	--	--	--	--	--	--	--	--
pos_7071	3-Hydroxy-10'-apo-b,y-carotenal	1618	1926.19	1849.77	1945.52	1928.08	2015.37	310.782	372.929	310.504	283.645	379.794	222.951	-2.58487	6.30588e-08	1.03906	down	--	--	--	--	--	--	--	--	--	--	--	--	--	--	--	--
pos_7073	Veratramine	2065.93	2200.36	2329.62	2201.51	2250.03	2257.04	68.0137	60.1243	63.1279	67.6303	70.8553	61.4598	-5.08782	2.307e-08	1.04563	down	--	--	--	--	--	--	--	--	--	--	--	--	--	--	--	--
pos_7075	Isoglabrolide	1827.6	1979.52	2033.2	1993.99	2063.5	2040.85	118.22	147.892	117.308	140.02	125.526	112.271	-3.97115	2.17804e-08	1.04521	down	--	--	--	--	--	--	--	--	--	--	--	--	--	--	--	--
pos_7082	28-Glucosyl-3b,23-dihydroxy-12,19(29)-ursadien-28-oate 3-arabinoside	1886.77	2133.91	2178.38	2054.69	2085.5	2054.37	197.415	221.802	231.763	204.958	228.273	226.639	-3.24102	6.31979e-08	1.04451	down	--	--	--	--	--	--	--	--	--	--	--	--	--	--	--	--
pos_7083	Momordin Ie	1202.72	1474.02	1490.02	1418.23	1463.59	1417.56	726.893	805.84	775.241	812.769	795.05	787.992	-0.847881	1.07977e-05	1.02121	down	--	--	--	--	--	--	--	--	--	--	--	--	--	--	--	--
pos_7115	ponasterone A	1775.79	1882.38	1910.15	1637.28	1836.75	1969.71	420.525	320.975	338.133	477.808	578.596	585.497	-2.01659	1.57762e-09	1.03496	down	--	--	LMST01010195	ponasterone A	(22R)-2beta,3beta,14,20,22-pentahydroxy-5beta-cholest-7-en-6-one	25-Deoxycedysterone; Ponasterone A	Sterol Lipids [ST]	Sterols [ST01]	Cholesterol and derivatives [ST0101]	--	--	--	--	--	--	--
pos_7118	Threoninyl-Isoleucine	1377.44	1409.84	1512.84	1423.06	1454.77	1549.31	614.565	563.114	646.695	689.332	620.633	759.549	-1.16432	1.42721e-09	1.03559	down	--	--	--	--	--	--	--	--	--	HMDB0029064	Organic compounds	Organic acids and derivatives	Carboxylic acids and derivatives	Amino acids, peptides, and analogues	57281443	129050-49-3
pos_7120	Fungichromin	1463.2	1565.72	1632.16	1546.66	1591.22	1642.41	625.741	689.071	655.332	641.522	678.937	670.135	-1.25323	3.17903e-08	1.04212	down	--	--	--	--	--	--	--	--	--	--	--	--	--	--	--	--
pos_713	Hypoglycin B	644.942	1173.43	1120.16	915.923	1147.25	926.37	1017.4	1341.33	1388.92	1375.04	1196.4	1322.37	0.366284	0.0197997	0.696662	unchanged	--	--	--	--	--	--	--	--	--	--	--	--	--	--	--	--
pos_7163	7-Ethyl-3,5-dimethyl-2E,4E,6E,8E-decatetraene	1559.46	1659.23	1603.07	1550.52	1632.94	1655.2	626.739	686.222	616.973	715.135	654.433	604.243	-1.30723	6.19234e-12	1.04309	down	--	--	LMFA11000059	7-Ethyl-3,5-dimethyl-2E,4E,6E,8E-decatetraene	7-Ethyl-3,5-dimethyl-2E,4E,6E,8E-decatetraene	-	Fatty Acyls [FA]	Hydrocarbons [FA11]	-	--	--	--	--	--	--	--
pos_7170	3-oxoglycyrrhetinic acid	2035.19	2074.82	2164.92	2073.25	2206.52	2191.97	78.1571	113.247	152.78	137.757	170.796	113.574	-4.05605	7.53586e-11	1.04562	down	--	--	LMPR0106150012	3-oxoglycyrrhetinic acid	3,11-dioxoolean-12-en-30-oic acid	3-Oxoglycyrrhetinate; 3-oxoglycyrrhetinic acid	Prenol Lipids [PR]	Isoprenoids [PR01]	C30 isoprenoids (triterpenes) [PR0106]	--	--	--	--	--	--	--
pos_7173	PA(12:0/17:2(9Z,12Z))	427.647	492.626	479.267	542.05	558.596	574.316	1493.64	1476.54	1418.38	1568	1608.05	1564.08	1.57006	2.28287e-10	1.04009	up	--	--	LMGP10010050	PA(12:0/17:2(9Z,12Z))	1-dodecanoyl-2-(9Z,12Z-heptadecadienoyl)-glycero-3-phosphate	PA(29:2); PA(12:0_17:2)	Glycerophospholipids [GP]	Glycerophosphates [GP10]	Diacylglycerophosphates [GP1001]	--	--	--	--	--	--	--
pos_7181	EB 1213	2188.88	2276.08	2497.18	2325.95	2374.74	2510.87	92.706	24.1496	46.5926	55.0094	19.8996	39.4307	-5.67309	3.71692e-08	1.04447	down	--	--	LMST03020682	EB 1213	(5Z,7E)-(1S,3R)-23-oxa-23-[3-(1-hydroxy-1-methylethyl)phenyl]-24,25,26,27-tetranor-9,10-seco-5,7,10(19)-cholestatriene-1,3-diol	-	Sterol Lipids [ST]	Secosteroids [ST03]	Vitamin D3 and derivatives [ST0302]	--	--	--	--	--	--	--
pos_7219	Ile Arg Val Arg	376.554	372.876	392.314	365.351	401.432	400.277	1708.11	1695.87	1708.31	1721.4	1831.42	1764.11	2.17541	1.73894e-09	1.04567	up	--	--	--	--	--	--	--	--	--	--	--	--	--	--	--	--
pos_7265	PG(P-20:0/0:0)	922.357	980.624	1006.99	948.164	1010.98	1022.48	1180.58	1179.11	1149.08	1148.16	1199.11	1164.32	0.252889	1.11586e-05	1.00146	up	--	--	LMGP04070001	PG(P-20:0/0:0)	1-(1Z-eicosenyl)-glycero-3-phospho-(1'-sn-glycerol)	LPG(P-20:0)	Glycerophospholipids [GP]	Glycerophosphoglycerols [GP04]	1Z-alkenylglycerophosphoglycerols [GP0407]	--	--	--	--	--	--	--
pos_7328	4,7,10,13-hexadecatetraenoic acid	1256.58	1419.8	1397.67	1317.05	1305.89	1243.77	923.772	917.13	810.54	842.254	784.424	777.245	-0.651462	2.85245e-07	1.01363	down	--	--	LMFA01030702	4,7,10,13-Hexadecatetraenoic acid	4,7,10,13-Hexadecatetraenoic acid	C16:4n-3,6,9,12	Fatty Acyls [FA]	Fatty Acids and Conjugates [FA01]	Unsaturated fatty acids [FA0103]	--	--	--	--	--	--	--
pos_734	Glutathione, oxidized	547.853	655.334	631.664	623.904	613.711	592.549	1542.33	1649.85	1621.56	1569.38	1432.82	1395.51	1.32961	4.61237e-07	1.03509	up	C00127	Metabolic pathways(ko01100);;Glutathione metabolism(ko00480)	--	--	--	--	--	--	--	HMDB0011691	Organic compounds	Organic acids and derivatives	Carboxylic acids and derivatives	Amino acids, peptides, and analogues	65359	15718-51-1
pos_7353	1α,25-dihydroxy-11-(3-hydroxy-1-propynyl)-9,11-didehydrovitamin D3 / 1α,25-dihydroxy-11-(3-hydroxy-1-propynyl)-9,11-didehydrocholecalciferol	2184.97	2270.08	2309.23	2649.56	2304.86	2499.7	27.527	137.593	4.21847e-07	45.2527	64.9273	17.658	-5.60092	9.60388e-08	1.04195	down	--	--	--	--	--	--	--	--	--	--	--	--	--	--	--	--
pos_7404	11-(3-acetoxy-1-propynyl)-1α,25-dihydroxy-9,11-didehydrovitamin D3 / 11-(3-acetoxy-1-propynyl)-1α,25-dihydroxy-9,11-didehydrocholecalciferol	1959.33	2173.94	2194.57	2111.93	2163.86	2269.62	86.546	110.769	102.086	98.0859	102.767	98.1335	-4.42716	6.52979e-08	1.04481	down	--	--	--	--	--	--	--	--	--	--	--	--	--	--	--	--
pos_7407	(24E)-3alpha-Acetoxy-15alpha,22S-dihydroxylanosta-7,9(11),24-trien-26-oic acid	1420.01	1626.5	1546.4	1562.63	1656.28	1701.11	357.169	364.225	418.126	427.429	439.219	442.178	-1.95808	7.43758e-08	1.04003	down	--	--	--	--	--	--	--	--	--	--	--	--	--	--	--	--
pos_7410	Acetyldigitoxin	2141.74	2346.84	2491.59	2203.39	2176.4	2227.02	84.1389	64.0877	46.7047	39.7981	49.4891	36.1671	-5.40627	1.04622e-07	1.04397	down	--	--	--	--	--	--	--	--	--	HMDB0014652	Organic compounds	Lipids and lipid-like molecules	Steroids and steroid derivatives	Steroid lactones	5284512	25395-32-8
pos_7450	MG(18_2(9Z,12Z)_0_0_0_0)[rac]	1238.05	1419.16	1478.55	1402.61	1385.02	1267.41	982.368	979.776	896.232	834.66	805.473	917.912	-0.596665	3.55003e-06	0.995014	unchanged	--	--	--	--	--	--	--	--	--	--	--	--	--	--	--	--
pos_7451	LysoPE(18:2(9Z,12Z)/0:0)	1504.33	1585.45	1692.61	1672.89	1707.31	1714.23	719.437	717.281	711.983	693.55	689.036	694.569	-1.2248	7.35542e-07	1.04025	down	--	--	--	--	--	--	--	--	--	HMDB0011507	Organic compounds	Lipids and lipid-like molecules	Glycerophospholipids	Glycerophosphoethanolamines	52925130	85046-18-0
pos_7458	6-[5]-ladderane-1-hexanol	334.986	339.879	359.527	359.534	345.676	379.093	1852.26	1759.74	1774.04	1872.05	1900.71	1871.65	2.38024	2.4433e-09	1.04555	up	--	--	LMFA05000063	6-[5]-ladderane-1-hexanol	6-[5]-ladderane-1-hexanol	-	Fatty Acyls [FA]	Fatty alcohols [FA05]	-	--	--	--	--	--	--	--
pos_7465	9(S)-HOTrE	307.782	330.32	343.994	354.884	365.919	379.105	1812.98	1870.15	1836.22	1882.8	1881.5	1854.81	2.41951	3.47283e-16	1.04641	up	C16326	alpha-Linolenic acid metabolism(ko00592)	--	--	--	--	--	--	--	--	--	--	--	--	--	--
pos_7473	Matrine	262.788	456.255	455.186	541.284	364.535	320.646	1840.26	2054.17	1869.13	1794.74	1882.3	1872.09	2.23642	1.68495e-10	1.03965	up	--	--	--	--	--	--	--	--	--	--	--	--	--	--	--	--
pos_7494	1-Linoleoylglycerophosphocholine	1329.91	1426.13	1474.89	1476.42	1488.54	1531.8	739.674	776.365	791.268	733.495	755.383	737.674	-0.94486	3.32745e-07	1.03766	down	--	--	--	--	--	--	--	--	--	HMDB0010386	Organic compounds	Lipids and lipid-like molecules	Glycerophospholipids	Glycerophosphocholines	11005824	22252-07-9
pos_7498	Medicagenic acid 3-O-triglucoside	1851.26	1988	2156.25	2096.12	2124.58	2205.68	359.979	369	393.509	331.571	323.848	327.18	-2.56093	2.08375e-07	1.04206	down	--	--	--	--	--	--	--	--	--	HMDB0039487	Organic compounds	Lipids and lipid-like molecules	Prenol lipids	Terpene glycosides	4483634	37838-43-0
pos_7507	(6E,8E,12E,14E)-hexadeca-6,8,12,14-tetraen-10-ynoic acid	1654.08	2128.22	2246.67	1983.88	2283.63	2077.95	45.3215	4.21847e-07	4.21847e-07	186.045	7.20113	4.21847e-07	-5.69682	7.88787e-07	1.0352	down	--	--	--	--	--	--	--	--	--	--	--	--	--	--	--	--
pos_752	2-Methylbenzoic acid	1064.6	1034.68	983.815	943.435	920.098	1058.49	1366.09	1118.03	1129.87	1625.34	1277.2	1181.64	0.358323	0.0140796	0.769666	unchanged	C07215	Metabolic pathways(ko01100)	--	--	--	--	--	--	--	HMDB0002340	Organic compounds	Benzenoids	Benzene and substituted derivatives	Benzoic acids and derivatives	8373	118-90-1
pos_7592	1,2-dihydrostilbene	1847.32	1826.2	2021.73	1951.64	1952.53	1828.35	149.243	265.879	245.865	172.666	167.148	194.785	-3.25675	8.5042e-11	1.04443	down	--	--	LMPK13090043	1,2-dihydrostilbene	-	1,2-diphenylethane; Dibenzyl	Polyketides [PK]	Aromatic polyketides [PK13]	Diphenyl ethers, biphenyls, dibenzyls and stilbenes [PK1309]	--	--	--	--	--	--	--
pos_7630	Aethusin	1505.91	1358.14	1443.78	1480.4	1423.79	1476.41	443.644	626.432	601.93	745.571	617.42	456.112	-1.31541	6.04762e-07	1.02869	down	--	--	--	--	--	--	--	--	--	--	--	--	--	--	--	--
pos_7632	Idoxanthin	1623.85	1693.03	1583.81	1581.72	1623.17	1741.99	1307.89	1494.1	1227.66	974.856	1257.49	1291.13	-0.382696	0.00160038	0.89589	unchanged	--	--	--	--	--	--	--	--	--	HMDB0040656	Organic compounds	Lipids and lipid-like molecules	Prenol lipids	Tetraterpenoids	131752890	97169-13-6
pos_7644	PE(16:0/0:0)	1583.47	1670.25	1780.18	1706.5	1724.75	1738.53	554.396	554.227	548.28	546.548	561.751	554.371	-1.62002	1.34325e-07	1.0441	down	--	--	LMGP02050002	PE(16:0/0:0)	1-hexadecanoyl-sn-glycero-3-phosphoethanolamine	LPE(16:0/0:0); 16:0 LYSO-PE; 1-palmitoyl-phosphatidylethenolamine; Hexadecanoic acid, 3-[[(2-aminoethoxy)hydroxyphosphinyl]oxy]-2-hydroxypropyl ester, (R)-; 1-Palmitoyl-sn-glycerol-3-L-alpha-phosphorylethanolamine; 1-Palmitoyl-sn-glycerophosphatidylethanolamine; LPE(16:0); LPE(16:0)	Glycerophospholipids [GP]	Glycerophosphoethanolamines [GP02]	Monoacylglycerophosphoethanolamines [GP0205]	HMDB0011503	Organic compounds	Lipids and lipid-like molecules	Glycerophospholipids	Glycerophosphoethanolamines	9547069	53862-35-4
pos_7648	Ganoderic acid Mi	697.404	649.199	502.282	547.095	649.169	677.505	1987.85	1944.87	1999.56	1936.26	2223.44	2160.44	1.71866	3.38285e-09	1.03848	up	--	--	--	--	--	--	--	--	--	--	--	--	--	--	--	--
pos_7669	SC-66	1311.63	1241.11	1672.14	2280.9	1716.34	1675.7	938.372	854.878	904.067	1046.35	832.65	565.287	-0.944892	0.00208158	0.875082	unchanged	--	--	--	--	--	--	--	--	--	--	--	--	--	--	--	--
pos_7670	PC(16:0/0:0)[U] / PC(16:0/0:0)[rac]	1104.5	1180.49	1226.72	1188.18	1180.34	1216.94	976.653	1007.35	1002.46	960.023	1013.9	994.54	-0.253162	2.15559e-05	0.996814	unchanged	--	--	--	--	--	--	--	--	--	--	--	--	--	--	--	--
pos_7675	PG(12:0/17:2(9Z,12Z))	1793.94	1912.09	1823.1	1657.47	1606.22	1644.28	331.753	541.125	401.059	343.461	390.097	396.757	-2.11806	7.78794e-09	1.03719	down	--	--	LMGP04010052	PG(12:0/17:2(9Z,12Z))	1-dodecanoyl-2-(9Z,12Z-heptadecadienoyl)-glycero-3-phospho-(1'-sn-glycerol)	PG(29:2); PG(12:0_17:2)	Glycerophospholipids [GP]	Glycerophosphoglycerols [GP04]	Diacylglycerophosphoglycerols [GP0401]	--	--	--	--	--	--	--
pos_7683	Pinolenic Acid	948.001	1028.42	1112.95	1043.88	1033.37	1041.88	1193.2	1249.99	1114.56	1163.06	1221.91	1178.38	0.197857	0.000374061	0.897216	unchanged	--	--	LMFA01030344	Pinolenic acid	5Z,9Z,12Z-octadecatrienoic acid	C18:3n-6,9,13	Fatty Acyls [FA]	Fatty Acids and Conjugates [FA01]	Unsaturated fatty acids [FA0103]	--	--	--	--	--	--	--
pos_7691	(±)14(15)-EET methyl ester	823.644	816.208	842.483	806.888	789.84	821.538	1431.33	1368.71	1309.38	1313.26	1350.18	1352.93	0.729549	5.20527e-08	1.04003	up	--	--	--	--	--	--	--	--	--	--	--	--	--	--	--	--
pos_7701	Saquinavir	1249.52	1274.57	1382.69	1347	1230.38	1253.06	958.191	985.54	1009.05	866.8	856.044	873.491	-0.479556	1.99194e-06	0.997207	unchanged	--	--	--	--	--	--	--	--	--	--	--	--	--	--	--	--
pos_7723	Isoetharine	1142.23	1352.41	1261.57	1362.85	1244.71	1335.49	982.92	931.014	866.675	1013.93	912.952	942.34	-0.44651	2.36943e-05	0.980939	unchanged	--	--	--	--	--	--	--	--	--	--	--	--	--	--	--	--
pos_7731	3,7-Bisaboladiene-2,8-dione	1141.36	1292.33	1266.68	1243.05	1148.45	1147.44	1052.47	1070.18	979.504	1040.44	957.479	925.638	-0.264716	0.00028145	0.90857	unchanged	--	--	--	--	--	--	--	--	--	--	--	--	--	--	--	--
pos_7740	3-(2-(Methylamino)ethyl)-1H-indol-5-ol	55.9228	108.884	180.87	127.016	49.6916	131.724	1990.58	2228.32	2231.35	1973.96	1943.68	1951.73	4.23528	3.08363e-08	1.04195	up	C06212	Tryptophan metabolism(ko00380)	--	--	--	--	--	--	--	HMDB0004369	Organic compounds	Organoheterocyclic compounds	Indoles and derivatives	Tryptamines and derivatives	150885	1134-01-6
pos_7750	2-Phenylethyl octanoate	1145.21	1283.54	1253.32	1285.04	1193.66	1253.65	1113	1077.71	1028.55	993.97	968.588	938.03	-0.276838	0.000130666	0.930439	unchanged	--	--	--	--	--	--	--	--	--	--	--	--	--	--	--	--
pos_7797	Alanyl-Lysine	1342.49	1873.41	1139.62	1315.88	1209.96	1035.12	1081.58	1163.93	974.512	1063.51	572.707	851.918	-0.471832	0.034678	0.646052	unchanged	--	--	--	--	--	--	--	--	--	HMDB0028692	Organic compounds	Organic acids and derivatives	Carboxylic acids and derivatives	Amino acids, peptides, and analogues	7016106	6366-77-4
pos_7801	Tricycloekasantal	368.253	496.145	580.367	417.528	382.765	439.316	1576.09	1574.05	1558.13	1623.01	1726.04	1623.76	1.85058	1.88485e-10	1.04054	up	--	--	--	--	--	--	--	--	--	--	--	--	--	--	--	--
pos_7821	Gomisin B	292.569	308.438	330.643	491.516	306.573	316.788	1578.04	2661.73	2165.27	1744	1744.49	1691.52	2.50101	0.000166734	0.991662	unchanged	--	--	--	--	--	--	--	--	--	--	--	--	--	--	--	--
pos_7829	9,12-Octadecadiynoic Acid	1150.17	1214.34	1241.4	1181	1226.1	1253.08	987.758	968.377	985.755	964.552	992.763	973.556	-0.307138	9.64455e-06	1.02176	down	--	--	LMFA01030540	9,12-octadecadiynoic acid	9,12-octadecadiynoic acid	9,12-Octadecadiynoic acid	Fatty Acyls [FA]	Fatty Acids and Conjugates [FA01]	Unsaturated fatty acids [FA0103]	--	--	--	--	--	--	--
pos_7838	Tylosin	182.404	207.078	203.209	224.759	196.865	244.765	1977.68	1829.63	1983.63	1785.28	2047.44	2002.41	3.20692	6.66513e-08	1.04366	up	C01457	Biosynthesis of secondary metabolites(ko01110);;Metabolic pathways(ko01100)	LMPK04000004	Tylosin	-	-	Polyketides [PK]	Macrolides and lactone polyketides [PK04]	-	HMDB0034108	Organic compounds	Organic oxygen compounds	Organooxygen compounds	Carbohydrates and carbohydrate conjugates	6260974	1401-69-0
pos_7861	Coproporphyrin III	49.1206	50.3446	58.9399	55.2105	57.9486	59.1083	1207.1	1119.67	1288.89	1078.78	1245.38	1244.77	4.44143	3.68541e-07	1.04256	up	C05770	Metabolic pathways(ko01100);;Biosynthesis of secondary metabolites(ko01110);;Porphyrin and chlorophyll metabolism(ko00860)	--	--	--	--	--	--	--	HMDB0001261	Organic compounds	Organoheterocyclic compounds	Tetrapyrroles and derivatives	Porphyrins	321	2624-63-7
pos_7875	DG(18:4(6Z,9Z,12Z,15Z)/18:4(6Z,9Z,12Z,15Z)/0:0)	604.504	691.299	675.938	626.204	600.967	677.285	1555.7	1662.67	1700.88	1507.66	1654.95	1620.32	1.32367	3.40247e-09	1.04065	up	--	--	LMGL02010329	DG(18:4(6Z,9Z,12Z,15Z)/18:4(6Z,9Z,12Z,15Z)/0:0)	1,2-di-(6Z,9Z,12Z,15Z-octadecatetraenoyl)-sn-glycerol	-	Glycerolipids [GL]	Diradylglycerols [GL02]	Diacylglycerols [GL0201]	HMDB0007338	Organic compounds	Lipids and lipid-like molecules	Fatty Acyls	Lineolic acids and derivatives	53478167	_
pos_7899	Isoleucyl-Glutamine	895.6	973.765	1006.87	891.881	875.076	917.545	1291.61	1282.76	1249.15	1177.53	1236.2	1233.26	0.42593	5.77723e-07	1.01073	up	--	--	--	--	--	--	--	--	--	--	--	--	--	--	--	--
pos_7902	1,2-Benzenedicarboxylic acid	1081.33	1193.37	1193.55	1138.08	1149.16	1127.67	1084.93	1051.17	1021.94	1071.77	1047.36	1034.57	-0.125033	0.00148311	0.875317	unchanged	C01606	Metabolic pathways(ko01100);;ABC transporters(ko02010)	--	--	--	--	--	--	--	HMDB0002107	Organic compounds	Benzenoids	Benzene and substituted derivatives	Benzoic acids and derivatives	1017	88-99-3
pos_7903	Anofinic acid	1154.48	1261.3	1237.41	1162.19	1203.11	1160.12	1076.01	1015.05	957.766	1062.84	1052.54	1017.53	-0.215694	6.78911e-05	0.942091	unchanged	--	--	--	--	--	--	--	--	--	--	--	--	--	--	--	--
pos_7906	2-Ethyl-4-hydroxy-5-methyl-3(2H)-furanone	1176.69	1396.16	1453.95	1221.29	1215.06	1275.93	1114.73	1104.27	923.183	1281.57	1129.28	960.762	-0.248666	0.0151956	0.712698	unchanged	--	--	--	--	--	--	--	--	--	HMDB0033736	Organic compounds	Organoheterocyclic compounds	Dihydrofurans	Furanones	33931	27538-10-9
pos_7910	Zearalenone	1334.9	1252.6	1332.84	1125.23	1199.49	1120.84	1141.41	1047.37	959.712	1134.2	1158.4	1175.31	-0.154818	0.0368252	0.635107	unchanged	--	--	LMPK04000016	Zearalenone	-	-	Polyketides [PK]	Macrolides and lactone polyketides [PK04]	-	HMDB0031752	Organic compounds	Phenylpropanoids and polyketides	Macrolides and analogues	Zearalenones	5375083	17924-92-4
pos_7913	1-Monopalmitin	435.252	388.629	541.475	416.759	460.005	604.025	1545.29	1645.84	1603.01	1679.65	1856.77	1688.71	1.8157	2.15401e-09	1.03628	up	--	--	--	--	--	--	--	--	--	HMDB0011564	Organic compounds	Lipids and lipid-like molecules	Glycerolipids	Monoradylglycerols	3084463	32899-41-5
pos_7955	11α-Hemiglutaryloxy-1,25-dihydroxyvitamin D3	292.291	283.154	287.383	289.436	301.314	320.494	1857.83	1869.27	1987.41	1931.5	2156.89	2215.71	2.76013	9.70244e-07	1.04022	up	--	--	--	--	--	--	--	--	--	--	--	--	--	--	--	--
pos_7971	9-hydroxy-12-oxo-10-octadecenoic acid	598.543	883.237	949.209	651.86	798.845	754.646	2046.55	1677.97	1688.22	1900.68	1879.02	1816.09	1.24756	1.00866e-07	1.01894	up	--	--	LMFA02000171	9-hydroxy-12-oxo-10-octadecenoic acid	9-hydroxy-12-oxo-10-octadecenoic acid	-	Fatty Acyls [FA]	Octadecanoids [FA02]	Other Octadecanoids [FA0200]	--	--	--	--	--	--	--
pos_799	(E)-2-Butenyl-4-methyl-threonine	520.436	565.413	600.73	527.636	553.268	577.187	1624.54	1630.1	1634.09	1623.36	1602.53	1554.48	1.53152	3.70027e-14	1.0455	up	--	--	--	--	--	--	--	--	--	--	--	--	--	--	--	--
pos_7999	1-Methyl-2-propylbenzene	116.59	95.463	99.9497	120.503	87.9159	115.702	1418.64	1596.7	1529.6	1485.42	1749.31	1404.59	3.85178	1.04222e-06	1.0402	up	--	--	--	--	--	--	--	--	--	--	--	--	--	--	--	--
pos_8002	2-Ethyltoluene	68.4972	23.5246	132.233	120.237	116.708	42.9015	1784.05	2069.31	1779.69	1906.89	1847.14	1682.44	4.45674	5.84607e-08	1.0415	up	--	--	--	--	--	--	--	--	--	HMDB0059819	Organic compounds	Benzenoids	Benzene and substituted derivatives	Toluenes	11903	_
pos_8003	Ectocarpen	41.2797	4.21847e-07	35.0378	34.0355	47.3445	20.9282	2009.43	2421.9	2023.22	1956.18	1957.75	1691.13	6.0771	4.59357e-06	1.03489	up	--	--	--	--	--	--	--	--	--	--	--	--	--	--	--	--
pos_8004	1,1,4,8-tetramethyl-cis,cis,4,7,10-cycloundecatriene	49.2115	33.4823	39.4816	39.3757	28.7566	30.6999	1872.34	2376.64	1984.01	1957.6	2078.64	1877.49	5.78033	1.58301e-06	1.03931	up	--	--	--	--	--	--	--	--	--	--	--	--	--	--	--	--
pos_8007	Arg Tyr Asp Trp	83.5102	94.3118	103.097	93.3479	92.2412	89.8105	1467.98	1583.32	1568.3	1752.99	1748.43	1568.46	4.12244	4.49624e-07	1.04237	up	--	--	--	--	--	--	--	--	--	--	--	--	--	--	--	--
pos_8014	4,5-Dimethyl-2-octylthiazole	777.027	844.788	771.442	726.808	733.047	799.368	1445.07	1432.59	1428.44	1365.01	1362.26	1358.3	0.850959	2.10392e-10	1.03903	up	--	--	--	--	--	--	--	--	--	--	--	--	--	--	--	--
pos_8015	Bifenazate	666.263	734.083	630.092	622.818	744.254	756.545	1903.49	1821.99	1660.63	1811.19	1967.31	1874.99	1.4101	1.3096e-08	1.03758	up	--	--	--	--	--	--	--	--	--	--	--	--	--	--	--	--
pos_804	N2-Acetyl-L-aminoadipate semialdehyde	526.839	597.781	604.643	550.148	545.581	587.477	1559.18	1564.53	1575.29	1554.79	1513.63	1503.87	1.44195	1.12553e-13	1.04516	up	--	--	--	--	--	--	--	--	--	--	--	--	--	--	--	--
pos_8047	MG(18:3(6Z,9Z,12Z)/0:0/0:0)	1369.12	1436.54	1579.04	1448.66	1416.55	1514.28	994.25	992.112	952.653	1053.34	1001.37	948.633	-0.560584	1.49878e-06	1.02062	down	--	--	--	--	--	--	--	--	--	--	--	--	--	--	--	--
pos_8058	CPA(18:2(9Z,12Z)/0:0)	1481.72	1638.95	1731	1563.8	1602.42	1657.17	688.733	683.837	632.123	655.343	654.01	680.824	-1.27612	3.76627e-07	1.03982	down	--	--	--	--	--	--	--	--	--	--	--	--	--	--	--	--
pos_8075	3,14-Dihydroxy-11,13-dihydrocostunolide	351.414	396.475	425.294	409.531	389.406	405.033	1746.87	1663.37	1610.24	1668.72	1740.35	1710.84	2.09281	1.13833e-10	1.04516	up	--	--	--	--	--	--	--	--	--	--	--	--	--	--	--	--
pos_8089	Notoginsenoside T2	367.672	491.47	472.102	463.829	401.305	423.835	1865.14	1651.1	1753.35	1544.7	1569.49	1598.44	1.92968	2.15058e-07	1.03681	up	--	--	--	--	--	--	--	--	--	--	--	--	--	--	--	--
pos_8093	Deoxygomisin A	360.215	385.296	395.898	436.574	351.104	376.104	1477	3157.61	1629.77	1507.91	1516.85	1496.67	2.22618	0.00349978	0.89318	unchanged	--	--	--	--	--	--	--	--	--	--	--	--	--	--	--	--
pos_8111	Myriocin	819.344	730.208	748.629	788.605	680.86	784.908	1137.38	1216.59	1309.63	1255.76	1158.75	1307.94	0.698127	4.75384e-07	1.01742	up	--	--	LMSP01080020	Myriocin	-	-	Sphingolipids [SP]	Sphingoid bases [SP01]	Sphingoid base analogs [SP0108]	--	--	--	--	--	--	--
pos_8142	Eriodictyol 7,3'-dimethyl ether 4'-prenyl ether	594.749	641.3	639.788	774.653	920.061	768.82	1066.81	3110.09	1289.47	1249.73	1152.84	1125.9	1.05161	0.06184	0.627259	unchanged	--	--	LMPK12140584	Eriodictyol 7,3'-dimethyl ether 4'-prenyl ether	-	-	Polyketides [PK]	Flavonoids [PK12]	Flavanones [PK1214]	--	--	--	--	--	--	--
pos_8146	Phe Phe Phe Tyr	214.502	177.49	237.179	210.571	176.176	159.146	1525.36	1706.74	1627.95	1472.88	1698.75	1518.78	3.02283	7.11962e-08	1.04231	up	--	--	--	--	--	--	--	--	--	--	--	--	--	--	--	--
pos_816	3-(2-Hydroxyphenyl)propanoate	78.9094	86.1294	34.2959	77.9169	85.4963	70.0101	2111.58	2234.8	2348.87	2338.6	2196.81	2214.29	4.95736	8.06607e-09	1.04542	up	C01198	Phenylalanine metabolism(ko00360);;Metabolic pathways(ko01100)	--	--	--	--	--	--	--	HMDB0033752	Organic compounds	Phenylpropanoids and polyketides	Phenylpropanoic acids	_	873	495-78-3
pos_8162	5-Hydroxymethylcytidine	1218.96	1455.08	1332.93	1206.73	1101.63	1070.3	1145.39	1134.05	1010.44	1030.85	997.625	939.421	-0.239074	0.0241232	0.691901	unchanged	--	--	--	--	--	--	--	--	--	--	--	--	--	--	--	--
pos_8163	tetranor-PGDM	1135.56	1332.54	1241.57	1202.73	1130.34	1077.39	1131.36	1142.62	1029.96	1050.32	952.211	935.354	-0.189934	0.017773	0.69918	unchanged	--	--	LMFA03010221	tetranor-PGDM	9S-hydroxy-11,15-dioxo-2,3,4,5-tetranor-prostan-1,20-dioic acid	-	Fatty Acyls [FA]	Eicosanoids [FA03]	Prostaglandins [FA0301]	--	--	--	--	--	--	--
pos_8164	LY255283	1150.88	1310.98	1262.03	1179.68	1141.16	1053.38	1200.48	1216.68	992.843	1079.76	981.3	994.344	-0.134696	0.0985447	0.524209	unchanged	--	--	--	--	--	--	--	--	--	--	--	--	--	--	--	--
pos_8173	Guaifenesin	4.21847e-07	59.9835	96.1047	137.021	4.21847e-07	4.21847e-07	1617.07	1839.42	1850.05	2351.15	2227.62	2089.41	5.35241	6.25276e-06	1.02939	up	--	--	--	--	--	--	--	--	--	--	--	--	--	--	--	--
pos_8174	Glycyl-Arginine	77.2572	43.3623	112.629	101.897	138.833	157.96	1892.67	2359.24	1851.51	1931.9	1914.37	1977.56	4.23834	8.76228e-07	1.03796	up	--	--	--	--	--	--	--	--	--	--	--	--	--	--	--	--
pos_8179	MGDG(16:3(7Z,10Z,13Z)/20:5(5Z,8Z,11Z,14Z,17Z))	418.242	418.328	462.04	404.753	365.965	310.218	1780.95	1854.83	1877.58	1571.57	1691.76	1763.61	2.14716	2.26503e-08	1.03967	up	--	--	LMGL05010018	MGDG(16:3(7Z,10Z,13Z)/20:5(5Z,8Z,11Z,14Z,17Z))	1-(7Z,10Z,13Z-hexadecatrienoyl)-2-(5Z,8Z,11Z,14Z,17Z-eicosapentaenoyl)-3-O-beta-D-galactosyl-sn-glycerol	Monogalactosyldiacylglycerol(16:3(7Z,10Z,13Z)/20:5(5Z,8Z,11Z,14Z,17Z))	Glycerolipids [GL]	Glycosyldiradylglycerols [GL05]	Glycosyldiacylglycerols [GL0501]	--	--	--	--	--	--	--
pos_8187	Farnesyl acetone	1582.95	1707.3	1793.03	1685.91	1694.95	1754.01	627.441	672.443	589.088	599.722	588.434	602.904	-1.47334	5.33682e-09	1.04274	down	--	--	--	--	--	--	--	--	--	--	--	--	--	--	--	--
pos_8192	1,2-Dihydro-1,1,6-trimethylnaphthalene	274.428	216.948	470.693	585.939	347.262	351.758	1901.33	2155.25	2104.61	2039.38	1855.78	1955.23	2.41834	9.39854e-10	1.03637	up	--	--	--	--	--	--	--	--	--	--	--	--	--	--	--	--
pos_8193	1,2,3,4,tetrahydro-1,5,7-trimethylnapthalene	863.41	896.965	897.855	920.385	953.863	948.937	1186.13	1266.44	1135.45	1219.46	1345.39	1362.8	0.455353	8.84173e-05	0.983131	unchanged	--	--	--	--	--	--	--	--	--	--	--	--	--	--	--	--
pos_8197	1α,25-dihydroxy-26,27-ethanovitamin D3 / 1α,25-dihydroxy-26,27-ethanocholecalciferol	343.322	362.652	346.225	345.014	437.563	425.213	1889.3	1748.66	1745.21	1884.38	1733.75	1850.32	2.26352	1.19314e-10	1.04372	up	--	--	--	--	--	--	--	--	--	--	--	--	--	--	--	--
pos_8198	3beta-3,24-Dihydroxy-9(11),12-oleanadien-30-oic acid	137.982	127.096	132.882	133.125	127.174	139.267	2005.37	1992.26	1962.24	2017.85	2067.2	2082.39	3.92659	1.19459e-09	1.04645	up	--	--	--	--	--	--	--	--	--	--	--	--	--	--	--	--
pos_8221	2-Furanmethanol	4.21847e-07	4.21847e-07	4.21847e-07	4.21847e-07	4.21847e-07	4.21847e-07	4.21847e-07	4.21847e-07	4.21847e-07	5206.9	4.21847e-07	4.21847e-07	30.938	0.363217	0.315781	unchanged	--	--	--	--	--	--	--	--	--	HMDB0013742	Organic compounds	Organoheterocyclic compounds	Heteroaromatic compounds	_	7361	98-00-0
pos_8226	9Z,12Z-Linoleic acid	1336.76	1409.92	1496.39	1463.47	1434.7	1479.25	708.029	756.821	731.078	747.192	751.598	768.57	-0.949662	7.81668e-08	1.04039	down	C01595	Metabolic pathways(ko01100);;Linoleic acid metabolism(ko00591);;Biosynthesis of unsaturated fatty acids(ko01040)	LMFA01030120	Linoleic acid	9Z,12Z-octadecadienoic acid	cis-9, cis-12-octadecadienoic acid; cis,cis-Linoleic acid; cis,cis-9,12-octadecadienoic acid; Linoleate; 9Z,12Z-Linoleic acid; Telfairic acid; C18:2n-6,9; Linolic acid; Leinolic acid	Fatty Acyls [FA]	Fatty Acids and Conjugates [FA01]	Unsaturated fatty acids [FA0103]	HMDB0000673	Organic compounds	Lipids and lipid-like molecules	Fatty Acyls	Lineolic acids and derivatives	5280450	60-33-3
pos_8228	Kanzonol M	411.955	486.496	475.16	540.381	453.496	499.598	1242.28	3323.4	1474.09	1339.41	1388.32	1368.88	1.82188	0.0140619	0.79438	unchanged	--	--	--	--	--	--	--	--	--	--	--	--	--	--	--	--
pos_8248	p-FLUOROPHENYLALANINE	958.066	1045.54	1071.96	904.586	798.98	742.203	1213.06	1215.63	1302.03	939.576	1019.04	1320.68	0.344398	0.0139708	0.71802	unchanged	--	--	--	--	--	--	--	--	--	--	--	--	--	--	--	--
pos_8249	Lysyl-Tryptophan	559.178	408.126	379.953	454.799	731.467	718.79	1806.47	2019.43	2036.1	1902.21	1891.26	2100.61	1.85387	1.86762e-08	1.03158	up	--	--	--	--	--	--	--	--	--	HMDB0028962	Organic compounds	Organic acids and derivatives	Carboxylic acids and derivatives	Amino acids, peptides, and analogues	4369395	50674-18-5
pos_8257	4-Vinylcyclohexene	710.9	848.148	770.729	776.578	902.744	920.921	1461.37	1529.33	1518.18	1307.84	1391.11	1370.95	0.79918	2.28885e-07	1.01412	up	--	--	--	--	--	--	--	--	--	--	--	--	--	--	--	--
pos_8258	17-octadecen-9-ynoic acid	818.041	861.886	937.815	885.863	986.164	998.451	1326.53	1373.31	1284.71	1313.95	1291.23	1365.37	0.535541	2.75089e-06	1.0143	up	--	--	LMFA01030562	17-octadecen-9-ynoic acid	17-octadecen-9-ynoic acid	Acetylenic acids; 17-Octadecen-9-ynoic acid	Fatty Acyls [FA]	Fatty Acids and Conjugates [FA01]	Unsaturated fatty acids [FA0103]	--	--	--	--	--	--	--
pos_826	6-O-Methylguanine	518.411	449.635	571.16	309.835	383.796	549.865	2330.9	1840.14	1944.06	2496.73	2326.89	1914.44	2.20757	5.10908e-06	1.02157	up	--	--	--	--	--	--	--	--	--	--	--	--	--	--	--	--
pos_8272	Deserpidine	481.07	583.497	543.574	447.92	473.941	454.258	1783.64	1805.57	1817.11	1390.71	1599.15	1707.31	1.75941	2.63685e-06	1.02856	up	--	--	--	--	--	--	--	--	--	--	--	--	--	--	--	--
pos_8274	albaflavenone	229.377	259.182	264.827	291.462	227.166	250.981	1820.88	1828.68	1905.41	1838.27	1838.59	1904.07	2.87024	1.06284e-13	1.0462	up	C17954	Biosynthesis of secondary metabolites(ko01110);;Sesquiterpenoid and triterpenoid biosynthesis(ko00909)	LMPR0103700006	albaflavenone	(3S,3aR,6S)-3,7,7,8-tetramethyl-2,3,4,5,6,7-hexahydro-1H-3a,6-methanoazulen-1-one	(+)-epi-isozizaen-5-one;(1R,2S,8S)-2,6,7,7-tetramethyltricyclo[6.2.1.0(1,5)]undec-5-en-4-one; albaflavenone	Prenol Lipids [PR]	Isoprenoids [PR01]	C15 isoprenoids (sesquiterpenes) [PR0103]	--	--	--	--	--	--	--
pos_8304	Caproic acid	533.368	693.064	593.451	615.665	643.638	695.841	1772.2	1791.53	1548.21	1686.28	1955.27	1856.69	1.49089	4.43824e-07	1.03152	up	--	--	LMFA01010006	Caproic acid	Hexanoic acid	Capronic acid; C6:0; Butylacetic acid; Pentylformic acid	Fatty Acyls [FA]	Fatty Acids and Conjugates [FA01]	Straight chain fatty acids [FA0101]	--	--	--	--	--	--	--
pos_8343	(±)7-epi Jasmonic Acid	810.543	900.14	833.874	808.625	854.282	882.098	1462.41	1472.74	1356.97	1466.38	1544.74	1563.27	0.800825	1.49675e-07	1.03233	up	--	--	--	--	--	--	--	--	--	--	--	--	--	--	--	--
pos_8344	(1alpha,4alpha,5beta,6alpha,11betaH)-1,4-Epoxy-5-hydroxy-10(14)-germacren-12,6-olide	342.171	262.598	255.594	227.838	301.937	282.533	2230.25	2195.61	2123.22	2075.11	2112.5	2064.26	2.93602	4.63895e-12	1.0455	up	--	--	--	--	--	--	--	--	--	--	--	--	--	--	--	--
pos_8345	Dihydroartemisinin	141.067	191.131	141.921	227.948	261.397	237.903	2208.64	2130.77	2073.96	2211.78	2297.39	2359.73	3.46675	6.14536e-10	1.04403	up	--	--	--	--	--	--	--	--	--	HMDB0060593	Organic compounds	Lipids and lipid-like molecules	Prenol lipids	Sesquiterpenoids	456410	81496-81-3
pos_8377	Phosphocholine	954.574	1090.77	1039.07	961.855	807.274	745.602	1234.7	1199.26	1335.67	798.59	1012.99	1042.69	0.242474	0.107713	0.51521	unchanged	C00588	Metabolic pathways(ko01100);;Glycerophospholipid metabolism(ko00564)	--	--	--	--	--	--	--	HMDB0001565	Organic compounds	Organic nitrogen compounds	Organonitrogen compounds	Quaternary ammonium salts	1014	3616-04-04
pos_8378	Palmitic amide	1442.2	1570.6	1613.54	1544.57	1591.63	1587.45	794.308	819.129	764.614	765.805	741.782	750.296	-1.01211	1.37548e-08	1.0408	down	--	--	--	--	--	--	--	--	--	HMDB0012273	Organic compounds	Lipids and lipid-like molecules	Fatty Acyls	Fatty amides	69421	629-54-9
pos_8392	Simvastatin	642.928	550.359	765.915	957.014	533.263	896.162	2760.44	2393.63	2542.92	1250.85	2430.98	2366.7	1.66132	0.000431092	0.950796	unchanged	--	--	--	--	--	--	--	--	--	--	--	--	--	--	--	--
pos_8393	Sporidesmolide I	213.853	219.526	254.458	232.61	246.586	281.514	2041.59	2081.8	2058.68	1950.62	2008.04	1965.93	3.06312	1.16439e-11	1.04601	up	--	--	--	--	--	--	--	--	--	--	--	--	--	--	--	--
pos_8402	17beta-Hydroxy-2alpha-(hydroxymethyl)-17-methyl-5alpha-androstan-3-one	419.655	471.92	498.128	473.613	557.014	616.527	1769.6	1722.94	1685.78	1684.19	1766.31	1675.71	1.76263	2.27884e-10	1.04296	up	--	--	--	--	--	--	--	--	--	--	--	--	--	--	--	--
pos_8448	delta-12-PGJ2	448.339	472.868	474.481	476.893	509.515	506.121	1783.38	1729.76	1628.92	1421.2	1747.37	1801.8	1.80788	3.29778e-06	1.03448	up	C05958	Arachidonic acid metabolism(ko00590);;Metabolic pathways(ko01100)	LMFA03010020	delta-12-PGJ2	11-oxo-15S-hydroxy-5Z,9Z,13E-prostatrienoic acid	delta-12-Prostaglandin J2	Fatty Acyls [FA]	Eicosanoids [FA03]	Prostaglandins [FA0301]	HMDB0004238	Organic compounds	Lipids and lipid-like molecules	Fatty Acyls	Eicosanoids	5280885	87893-54-7
pos_8449	Eicosapentaenoic acid	482.06	542.944	515.776	552.979	533.776	518.186	1732.88	1640.72	1672.65	1373.44	1603.55	1647.34	1.62021	2.16805e-06	1.03515	up	C06428	Biosynthesis of unsaturated fatty acids(ko01040)	--	--	--	--	--	--	--	HMDB0001999	Organic compounds	Lipids and lipid-like molecules	Fatty Acyls	Fatty acids and conjugates	446284	10417-94-4
pos_8450	Prostaglandin D2 methyl ester	376.694	497.823	419.005	466.838	472.563	535.353	1785.57	1743.58	1682.61	1453.36	1727.6	1753.28	1.87385	7.62654e-08	1.03667	up	--	--	--	--	--	--	--	--	--	--	--	--	--	--	--	--
pos_8453	Ile Ile Lys Phe	410.906	439.25	440.703	406.662	379.812	394.574	1770.51	1694.36	1710.26	1413.04	1626.94	1667.93	1.99933	1.13525e-06	1.03783	up	--	--	--	--	--	--	--	--	--	--	--	--	--	--	--	--
pos_847	Gallic acid	2083.54	2267.93	2304.79	2157.52	2075.13	2224.59	23.161	31.8114	25.2818	24.1254	24.6042	29.1436	-6.37382	3.57734e-08	1.04535	down	--	--	--	--	--	--	--	--	--	--	--	--	--	--	--	--
pos_8488	p-Xylene	1299.87	1476.52	1427.61	1410.58	1431.31	1565.44	1007.76	876.841	893.242	867.651	812.281	927.825	-0.677128	5.24739e-07	1.01357	down	C06756	Metabolic pathways(ko01100)	--	--	--	--	--	--	--	--	--	--	--	--	--	--
pos_8494	o-Cymene	1316.5	1397.7	1383.02	1297.05	1342.23	1351.66	771.531	873.274	797.657	812.906	835.742	805.694	-0.723972	2.60587e-10	1.03878	down	--	--	--	--	--	--	--	--	--	HMDB0037050	Organic compounds	Benzenoids	Benzene and substituted derivatives	Cumenes	10703	527-84-4
pos_8495	2,6-nonadienal	1345.83	1412.92	1395.89	1529.08	1492.2	1604.5	604.151	818.582	680.358	809.935	660.915	650.298	-1.0556	6.21359e-08	1.02216	down	--	--	LMFA06000046	2,6-nonadienal	2,6-nonadienal	-	Fatty Acyls [FA]	Fatty aldehydes [FA06]	-	HMDB0033857	Organic compounds	Organic oxygen compounds	Organooxygen compounds	Carbonyl compounds	643731	557-48-2
pos_8496	PELLETIERINE	1522.21	1704.86	1652.07	1668.64	1616.02	1696.7	598.512	683.034	618.66	623.976	636.463	645.675	-1.37327	8.7454e-09	1.04254	down	C06182	Metabolic pathways(ko01100);;Tropane, piperidine and pyridine alkaloid biosynthesis(ko00960);;Biosynthesis of secondary metabolites(ko01110)	--	--	--	--	--	--	--	HMDB0030324	Organic compounds	Organoheterocyclic compounds	Piperidines	_	3034881	2858-66-4
pos_8498	3,6,8-dodecatrien-1-ol	1332.58	1506.73	1609.53	1599.48	1512.16	1571.43	768.171	794.485	749.633	754.436	721.184	738.004	-1.01271	3.72405e-06	1.03139	down	--	--	LMFA05000058	3,6,8-dodecatrien-1-ol	3,6,8-dodecatrien-1-ol	dodeca-3,6,8-trien-1-ol	Fatty Acyls [FA]	Fatty alcohols [FA05]	-	--	--	--	--	--	--	--
pos_8501	(2E,6E)-Farnesol	2106.3	2355.81	2410.83	1815.55	1577.4	2009.24	995.102	758.793	645.957	638.227	574.391	479.203	-1.58498	1.82755e-05	0.989666	unchanged	C06081	Sesquiterpenoid and triterpenoid biosynthesis(ko00909);;Terpenoid backbone biosynthesis(ko00900);;N-Glycan biosynthesis(ko00510);;Biosynthesis of secondary metabolites(ko01110)	--	--	--	--	--	--	--	HMDB0004305	Organic compounds	Lipids and lipid-like molecules	Prenol lipids	Sesquiterpenoids	445070	4602-84-0
pos_8502	9,12,15-Octadecatrien-1-ol	1502.6	1604.45	1688.22	1581.37	1617.09	1647.37	657.166	693.463	646.35	642.19	649.911	649.841	-1.2914	4.4675e-08	1.04303	down	--	--	LMFA05000216	9,12,15-Octadecatrien-1-ol	9,12,15-Octadecatrien-1-ol	-	Fatty Acyls [FA]	Fatty alcohols [FA05]	-	--	--	--	--	--	--	--
pos_8510	3-Methylcyclopentene	1313.64	1614.11	1550.68	1419.18	1396.16	1551.5	659.8	802.513	668.424	698.109	786.234	691.442	-1.03838	9.34955e-07	1.02209	down	--	--	--	--	--	--	--	--	--	--	--	--	--	--	--	--
pos_856	L-Isoleucine	1627.04	2137.53	2107.73	2203.36	2185.5	2156.24	459.59	470.241	434.607	406.017	376.645	368.695	-2.30328	5.07978e-06	1.03168	down	C00407	ABC transporters(ko02010);;Metabolic pathways(ko01100);;2-Oxocarboxylic acid metabolism(ko01210);;Glucosinolate biosynthesis(ko00966);;Valine, leucine and isoleucine degradation(ko00280);;Aminoacyl-tRNA biosynthesis(ko00970);;Biosynthesis of secondary metabolites(ko01110);;Tropane, piperidine and pyridine alkaloid biosynthesis(ko00960);;Biosynthesis of amino acids(ko01230);;Valine, leucine and is…	--	--	--	--	--	--	--	HMDB0000557	Organic compounds	Organic acids and derivatives	Carboxylic acids and derivatives	Amino acids, peptides, and analogues	99288	1509-34-8
pos_867	Citrulline	872.952	1044.13	1020.08	1008.74	1014.71	1026.08	974.283	1042.33	985.67	1012.77	968.675	937.384	-0.0158912	0.720601	0.123266	unchanged	C00327	Metabolic pathways(ko01100);;Biosynthesis of amino acids(ko01230);;Arginine biosynthesis(ko00220);;Biosynthesis of secondary metabolites(ko01110)	--	--	--	--	--	--	--	--	--	--	--	--	--	--
pos_869	5'-O-methylthymidine	631.017	739.231	674.992	745.431	732.307	702.978	1127.11	1178.23	1103.06	1197.19	1151.04	1091.5	0.696433	8.19411e-09	1.03037	up	--	--	--	--	--	--	--	--	--	--	--	--	--	--	--	--
pos_900	Bellidifolin	106.361	181.887	152.405	151.544	156.866	191.323	1964.06	1999.1	2033.17	1961.64	1991.13	1935.39	3.65968	5.26648e-16	1.04643	up	--	--	--	--	--	--	--	--	--	--	--	--	--	--	--	--
pos_901	iodovulone I	38.7802	42.9569	54.4721	54.1492	70.4809	59.9093	2032.91	1929.9	1999.72	2024.71	1972.37	2017.06	5.22264	4.14919e-11	1.04654	up	--	--	LMFA03120014	Iodovulone I	methyl 9-oxo-10-iodo-12R-hydroxy-5Z,7E,10Z,13Z-prostatetraenoate-cyclo[8,12]	-	Fatty Acyls [FA]	Eicosanoids [FA03]	Clavulones [FA0312]	--	--	--	--	--	--	--
pos_912	D-Pipecolic acid	929.806	1220.28	955.364	970.974	1127.62	1051.09	1974.31	2216.55	1802.09	1669.88	1793.48	1834.09	0.851986	1.33349e-05	0.990616	unchanged	--	--	--	--	--	--	--	--	--	--	--	--	--	--	--	--
pos_922	N-butanoyl-lhomoserine lactone	1144.66	1417.31	1442.24	1398.45	1465.05	1436.6	667.316	752.13	742.305	741.907	782.53	844.667	-0.874078	6.18259e-06	1.01068	down	--	--	--	--	--	--	--	--	--	--	--	--	--	--	--	--
pos_931	Piperidine	1560.34	1720.58	1689.37	1625.81	1701.66	1608.34	605.791	566.357	589.652	574.695	495.457	462.516	-1.58827	2.52127e-11	1.04195	down	C01746	Tropane, piperidine and pyridine alkaloid biosynthesis(ko00960)	--	--	--	--	--	--	--	--	--	--	--	--	--	--
pos_940	Vidarabine	1775.87	1924.34	1979.92	1832.41	1889.49	2001.04	393.275	410.533	421.289	394.359	404.573	392.141	-2.23863	8.99932e-08	1.04417	down	--	--	--	--	--	--	--	--	--	HMDB0014340	Organic compounds	Nucleosides, nucleotides, and analogues	Purine nucleosides	_	21704	24356-66-9
pos_967	Cyanidin 3-(2-glucosyl-6-caffeoylglucoside)	66.4256	96.3348	62.0957	56.7132	82.8308	58.2635	166.798	188.175	222.076	143.701	151.226	141.633	1.26192	0.000183011	0.951598	unchanged	--	--	LMPK12010213	-	Cyanidin 3-(2-glucosyl-6-caffeoylglucoside)	-	Polyketides [PK]	Flavonoids [PK12]	Anthocyanidins [PK1201]	--	--	--	--	--	--	--
pos_978	Catechin 3'-O-gallate	46.0397	53.9909	53.1801	47.3885	56.3074	50.8255	1819.38	1891.69	1899.47	1830.11	1818.26	1761.37	5.16234	3.63917e-09	1.04626	up	--	--	LMPK12020097	Catechin 3'-O-gallate	-	-	Polyketides [PK]	Flavonoids [PK12]	Flavans, Flavanols and Leucoanthocyanidins [PK1202]	--	--	--	--	--	--	--
pos_988	Guanine	1503.85	1715.37	1696.37	1711.59	1756.78	1764.79	901.132	918.788	945.275	877.621	860.482	836.191	-0.92653	4.71183e-07	1.03294	down	C00242	Metabolic pathways(ko01100);;Purine metabolism(ko00230)	--	--	--	--	--	--	--	--	--	--	--	--	--	--
pos_998	Euxanthone	4.21847e-07	4.21847e-07	4.21847e-07	4.21847e-07	4.21847e-07	4.21847e-07	2565.27	2949.24	2825.77	2397.51	2018.28	1975.18	32.4384	2.49078e-05	1.02397	up	--	--	--	--	--	--	--	--	--	--	--	--	--	--	--	--
pos_999	Histidinyl-Glycine	50.3143	31.7671	23.111	28.8208	62.0524	31.7113	2032	2243.02	2459.33	2142.8	2079.02	1937.38	5.82288	9.33775e-07	1.04048	up	--	--	--	--	--	--	--	--	--	HMDB0028885	Organic compounds	Organic acids and derivatives	Carboxylic acids and derivatives	Amino acids, peptides, and analogues	101179	2578-58-7

## Sheet: Table S2
Gene ID	KEGG pathway	annotation
TEA022878.1	K00006	glycerol-3-phosphate dehydrogenase (NAD+) [EC:1.1.1.8]
TEA020866.1	K00008	L-iditol 2-dehydrogenase [EC:1.1.1.14]
TEA020868.1	K00008	L-iditol 2-dehydrogenase [EC:1.1.1.14]
TEA027945.1	K00008	L-iditol 2-dehydrogenase [EC:1.1.1.14]
TEA006070.1	K00011	aldehyde reductase [EC:1.1.1.21]
TEA017970.1	K00011	aldehyde reductase [EC:1.1.1.21]
TEA027322.1	K00011	aldehyde reductase [EC:1.1.1.21]
TEA030986.1	K00011	aldehyde reductase [EC:1.1.1.21]
TEA017373.1	K00021	hydroxymethylglutaryl-CoA reductase (NADPH) [EC:1.1.1.34]
TEA019049.1	K00021	hydroxymethylglutaryl-CoA reductase (NADPH) [EC:1.1.1.34]
TEA021767.1	K00021	hydroxymethylglutaryl-CoA reductase (NADPH) [EC:1.1.1.34]
TEA028769.1	K00021	hydroxymethylglutaryl-CoA reductase (NADPH) [EC:1.1.1.34]
TEA003598.1	K00029	malate dehydrogenase (oxaloacetate-decarboxylating)(NADP+) [EC:1.1.1.40]
TEA014326.1	K00029	malate dehydrogenase (oxaloacetate-decarboxylating)(NADP+) [EC:1.1.1.40]
TEA007566.1	K00033	6-phosphogluconate dehydrogenase [EC:1.1.1.44 1.1.1.343]
TEA008406.1	K00033	6-phosphogluconate dehydrogenase [EC:1.1.1.44 1.1.1.343]
TEA004926.1	K00051	malate dehydrogenase (NADP+) [EC:1.1.1.82]
TEA022500.1	K00058	D-3-phosphoglycerate dehydrogenase [EC:1.1.1.95]
TEA023082.1	K00058	D-3-phosphoglycerate dehydrogenase [EC:1.1.1.95]
TEA002001.1	K00059	3-oxoacyl-[acyl-carrier protein] reductase [EC:1.1.1.100]
TEA003434.1	K00059	3-oxoacyl-[acyl-carrier protein] reductase [EC:1.1.1.100]
TEA000110.1	K00079	carbonyl reductase 1 [EC:1.1.1.184 1.1.1.189 1.1.1.197]
TEA007637.1	K00079	carbonyl reductase 1 [EC:1.1.1.184 1.1.1.189 1.1.1.197]
TEA000234.1	K00083	cinnamyl-alcohol dehydrogenase [EC:1.1.1.195]
TEA000402.1	K00083	cinnamyl-alcohol dehydrogenase [EC:1.1.1.195]
TEA006711.1	K00083	cinnamyl-alcohol dehydrogenase [EC:1.1.1.195]
TEA019680.1	K00083	cinnamyl-alcohol dehydrogenase [EC:1.1.1.195]
TEA024897.1	K00083	cinnamyl-alcohol dehydrogenase [EC:1.1.1.195]
TEA032966.1	K00083	cinnamyl-alcohol dehydrogenase [EC:1.1.1.195]
TEA004977.1	K00102	D-lactate dehydrogenase (cytochrome) [EC:1.1.2.4]
TEA014264.1	K00102	D-lactate dehydrogenase (cytochrome) [EC:1.1.2.4]
TEA016696.1	K00108	choline dehydrogenase [EC:1.1.99.1]
TEA028422.1	K00108	choline dehydrogenase [EC:1.1.99.1]
TEA029463.1	K00108	choline dehydrogenase [EC:1.1.99.1]
TEA006943.1	K00121	S-(hydroxymethyl)glutathione dehydrogenase / alcohol dehydrogenase [EC:1.1.1.284 1.1.1.1]
TEA015225.1	K00122	formate dehydrogenase [EC:1.2.1.2]
TEA009398.1	K00128	aldehyde dehydrogenase (NAD+) [EC:1.2.1.3]
TEA017102.1	K00128	aldehyde dehydrogenase (NAD+) [EC:1.2.1.3]
TEA018687.1	K00128	aldehyde dehydrogenase (NAD+) [EC:1.2.1.3]
TEA003050.1	K00133	aspartate-semialdehyde dehydrogenase [EC:1.2.1.11]
TEA005593.1	K00133	aspartate-semialdehyde dehydrogenase [EC:1.2.1.11]
TEA018881.1	K00134	glyceraldehyde 3-phosphate dehydrogenase [EC:1.2.1.12]
TEA020808.1	K00134	glyceraldehyde 3-phosphate dehydrogenase [EC:1.2.1.12]
TEA005816.1	K00145	N-acetyl-gamma-glutamyl-phosphate reductase [EC:1.2.1.38]
TEA009096.1	K00145	N-acetyl-gamma-glutamyl-phosphate reductase [EC:1.2.1.38]
TEA020428.1	K00162	pyruvate dehydrogenase E1 component beta subunit [EC:1.2.4.1]
TEA033193.1	K00162	pyruvate dehydrogenase E1 component beta subunit [EC:1.2.4.1]
TEA007101.1	K00166	2-oxoisovalerate dehydrogenase E1 component alpha subunit [EC:1.2.4.4]
TEA008264.1	K00218	protochlorophyllide reductase [EC:1.3.1.33]
TEA014780.1	K00218	protochlorophyllide reductase [EC:1.3.1.33]
TEA029758.1	K00218	protochlorophyllide reductase [EC:1.3.1.33]
TEA004977.1	K00225	L-galactono-1,4-lactone dehydrogenase [EC:1.3.2.3]
TEA032569.1	K00227	Delta7-sterol 5-desaturase [EC:1.14.19.20]
TEA013436.1	K00232	acyl-CoA oxidase [EC:1.3.3.6]
TEA017099.1	K00232	acyl-CoA oxidase [EC:1.3.3.6]
TEA015253.1	K00276	primary-amine oxidase [EC:1.4.3.21]
TEA009621.1	K00278	L-aspartate oxidase [EC:1.4.3.16]
TEA029083.1	K00281	glycine dehydrogenase [EC:1.4.4.2]
TEA003086.1	K00294	1-pyrroline-5-carboxylate dehydrogenase [EC:1.2.1.88]
TEA016143.1	K00297	methylenetetrahydrofolate reductase (NADPH) [EC:1.5.1.20]
TEA001466.1	K00306	sarcosine oxidase / L-pipecolate oxidase [EC:1.5.3.1 1.5.3.7]
TEA016181.1	K00318	proline dehydrogenase [EC:1.5.-.-]
TEA027545.1	K00318	proline dehydrogenase [EC:1.5.-.-]
TEA026098.1	K00327	NADPH-ferrihemoprotein reductase [EC:1.6.2.4]
TEA026320.1	K00366	ferredoxin-nitrite reductase [EC:1.7.7.1]
TEA000904.1	K00383	glutathione reductase (NADPH) [EC:1.8.1.7]
TEA026892.1	K00422	polyphenol oxidase [EC:1.10.3.1]
TEA007115.1	K00423	L-ascorbate oxidase [EC:1.10.3.3]
TEA014760.1	K00423	L-ascorbate oxidase [EC:1.10.3.3]
TEA028695.1	K00423	L-ascorbate oxidase [EC:1.10.3.3]
TEA032959.1	K00423	L-ascorbate oxidase [EC:1.10.3.3]
TEA000019.1	K00430	peroxidase [EC:1.11.1.7]
TEA001789.1	K00430	peroxidase [EC:1.11.1.7]
TEA002678.1	K00430	peroxidase [EC:1.11.1.7]
TEA006839.1	K00430	peroxidase [EC:1.11.1.7]
TEA008472.1	K00430	peroxidase [EC:1.11.1.7]
TEA009331.1	K00430	peroxidase [EC:1.11.1.7]
TEA011290.1	K00430	peroxidase [EC:1.11.1.7]
TEA011393.1	K00430	peroxidase [EC:1.11.1.7]
TEA012622.1	K00430	peroxidase [EC:1.11.1.7]
TEA014809.1	K00430	peroxidase [EC:1.11.1.7]
TEA015273.1	K00430	peroxidase [EC:1.11.1.7]
TEA017140.1	K00430	peroxidase [EC:1.11.1.7]
TEA018240.1	K00430	peroxidase [EC:1.11.1.7]
TEA019411.1	K00430	peroxidase [EC:1.11.1.7]
TEA020569.1	K00430	peroxidase [EC:1.11.1.7]
TEA020735.1	K00430	peroxidase [EC:1.11.1.7]
TEA020905.1	K00430	peroxidase [EC:1.11.1.7]
TEA022953.1	K00430	peroxidase [EC:1.11.1.7]
TEA023460.1	K00430	peroxidase [EC:1.11.1.7]
TEA025184.1	K00430	peroxidase [EC:1.11.1.7]
TEA026709.1	K00430	peroxidase [EC:1.11.1.7]
TEA026798.1	K00430	peroxidase [EC:1.11.1.7]
TEA026805.1	K00430	peroxidase [EC:1.11.1.7]
TEA027576.1	K00430	peroxidase [EC:1.11.1.7]
TEA027947.1	K00430	peroxidase [EC:1.11.1.7]
TEA028180.1	K00430	peroxidase [EC:1.11.1.7]
TEA028696.1	K00430	peroxidase [EC:1.11.1.7]
TEA029025.1	K00430	peroxidase [EC:1.11.1.7]
TEA024679.1	K00432	glutathione peroxidase [EC:1.11.1.9]
TEA028947.1	K00432	glutathione peroxidase [EC:1.11.1.9]
TEA010656.1	K00434	L-ascorbate peroxidase [EC:1.11.1.11]
TEA026035.1	K00434	L-ascorbate peroxidase [EC:1.11.1.11]
TEA031227.1	K00434	L-ascorbate peroxidase [EC:1.11.1.11]
TEA008574.1	K00451	homogentisate 1,2-dioxygenase [EC:1.13.11.5]
TEA007476.1	K00454	lipoxygenase [EC:1.13.11.12]
TEA009423.1	K00454	lipoxygenase [EC:1.13.11.12]
TEA011765.1	K00454	lipoxygenase [EC:1.13.11.12]
TEA011776.1	K00454	lipoxygenase [EC:1.13.11.12]
TEA012289.1	K00454	lipoxygenase [EC:1.13.11.12]
TEA020832.1	K00454	lipoxygenase [EC:1.13.11.12]
TEA013978.1	K00457	4-hydroxyphenylpyruvate dioxygenase [EC:1.13.11.27]
TEA018295.1	K00469	inositol oxygenase [EC:1.13.99.1]
TEA018449.1	K00469	inositol oxygenase [EC:1.13.99.1]
TEA024455.1	K00469	inositol oxygenase [EC:1.13.99.1]
TEA023790.1	K00475	naringenin 3-dioxygenase [EC:1.14.11.9]
TEA027220.1	K00475	naringenin 3-dioxygenase [EC:1.14.11.9]
TEA033515.1	K00475	naringenin 3-dioxygenase [EC:1.14.11.9]
TEA034016.1	K00475	naringenin 3-dioxygenase [EC:1.14.11.9]
TEA023505.1	K00480	salicylate hydroxylase [EC:1.14.13.1]
TEA024880.1	K00480	salicylate hydroxylase [EC:1.14.13.1]
TEA008150.1	K00485	dimethylaniline monooxygenase (N-oxide forming) [EC:1.14.13.8]
TEA014864.1	K00487	trans-cinnamate 4-monooxygenase [EC:1.14.13.11]
TEA016772.1	K00487	trans-cinnamate 4-monooxygenase [EC:1.14.13.11]
TEA034001.1	K00487	trans-cinnamate 4-monooxygenase [EC:1.14.13.11]
TEA003508.1	K00511	squalene monooxygenase [EC:1.14.14.17]
TEA004599.1	K00511	squalene monooxygenase [EC:1.14.14.17]
TEA005855.1	K00511	squalene monooxygenase [EC:1.14.14.17]
TEA022657.1	K00511	squalene monooxygenase [EC:1.14.14.17]
TEA002351.1	K00512	steroid 17alpha-monooxygenase / 17alpha-hydroxyprogesterone aldolase [EC:1.14.14.19 4.1.2.30]
TEA010133.1	K00512	steroid 17alpha-monooxygenase / 17alpha-hydroxyprogesterone aldolase [EC:1.14.14.19 4.1.2.30]
TEA021511.1	K00512	steroid 17alpha-monooxygenase / 17alpha-hydroxyprogesterone aldolase [EC:1.14.14.19 4.1.2.30]
TEA021517.1	K00512	steroid 17alpha-monooxygenase / 17alpha-hydroxyprogesterone aldolase [EC:1.14.14.19 4.1.2.30]
TEA007854.1	K00514	zeta-carotene desaturase [EC:1.3.5.6]
TEA002014.1	K00522	ferritin heavy chain [EC:1.16.3.2]
TEA016447.1	K00522	ferritin heavy chain [EC:1.16.3.2]
TEA016450.1	K00522	ferritin heavy chain [EC:1.16.3.2]
TEA026599.1	K00522	ferritin heavy chain [EC:1.16.3.2]
TEA022215.1	K00547	homocysteine S-methyltransferase [EC:2.1.1.10]
TEA007200.1	K00549	5-methyltetrahydropteroyltriglutamate--homocysteine methyltransferase [EC:2.1.1.14]
TEA028076.1	K00555	tRNA (guanine26-N2/guanine27-N2)-dimethyltransferase [EC:2.1.1.215 2.1.1.216]
TEA008267.1	K00600	glycine hydroxymethyltransferase [EC:2.1.2.1]
TEA014377.1	K00606	3-methyl-2-oxobutanoate hydroxymethyltransferase [EC:2.1.2.11]
TEA033664.1	K00616	transaldolase [EC:2.2.1.2]
TEA008511.1	K00626	acetyl-CoA C-acetyltransferase [EC:2.3.1.9]
TEA004246.1	K00640	serine O-acetyltransferase [EC:2.3.1.30]
TEA016898.1	K00640	serine O-acetyltransferase [EC:2.3.1.30]
TEA032236.1	K00640	serine O-acetyltransferase [EC:2.3.1.30]
TEA010656.1	K00655	1-acyl-sn-glycerol-3-phosphate acyltransferase [EC:2.3.1.51]
TEA019029.1	K00660	chalcone synthase [EC:2.3.1.74]
TEA023331.1	K00660	chalcone synthase [EC:2.3.1.74]
TEA023333.1	K00660	chalcone synthase [EC:2.3.1.74]
TEA023340.1	K00660	chalcone synthase [EC:2.3.1.74]
TEA034011.1	K00660	chalcone synthase [EC:2.3.1.74]
TEA034019.1	K00660	chalcone synthase [EC:2.3.1.74]
TEA034042.1	K00660	chalcone synthase [EC:2.3.1.74]
TEA006518.1	K00666	fatty-acyl-CoA synthase [EC:6.2.1.-]
TEA006519.1	K00666	fatty-acyl-CoA synthase [EC:6.2.1.-]
TEA007716.1	K00666	fatty-acyl-CoA synthase [EC:6.2.1.-]
TEA022097.1	K00666	fatty-acyl-CoA synthase [EC:6.2.1.-]
TEA001167.1	K00679	phospholipid:diacylglycerol acyltransferase [EC:2.3.1.158]
TEA002455.1	K00679	phospholipid:diacylglycerol acyltransferase [EC:2.3.1.158]
TEA009528.1	K00679	phospholipid:diacylglycerol acyltransferase [EC:2.3.1.158]
TEA009534.1	K00679	phospholipid:diacylglycerol acyltransferase [EC:2.3.1.158]
TEA011772.1	K00679	phospholipid:diacylglycerol acyltransferase [EC:2.3.1.158]
TEA012153.1	K00679	phospholipid:diacylglycerol acyltransferase [EC:2.3.1.158]
TEA016109.1	K00679	phospholipid:diacylglycerol acyltransferase [EC:2.3.1.158]
TEA018069.1	K00679	phospholipid:diacylglycerol acyltransferase [EC:2.3.1.158]
TEA024266.1	K00679	phospholipid:diacylglycerol acyltransferase [EC:2.3.1.158]
TEA032710.1	K00679	phospholipid:diacylglycerol acyltransferase [EC:2.3.1.158]
TEA017533.1	K00695	sucrose synthase [EC:2.4.1.13]
TEA012804.1	K00696	sucrose-phosphate synthase [EC:2.4.1.14]
TEA002417.1	K00699	glucuronosyltransferase [EC:2.4.1.17]
TEA002418.1	K00699	glucuronosyltransferase [EC:2.4.1.17]
TEA014249.1	K00699	glucuronosyltransferase [EC:2.4.1.17]
TEA023030.1	K00699	glucuronosyltransferase [EC:2.4.1.17]
TEA031670.1	K00699	glucuronosyltransferase [EC:2.4.1.17]
TEA001751.1	K00737	beta-1,4-mannosyl-glycoprotein beta-1,4-N-acetylglucosaminyltransferase [EC:2.4.1.144]
TEA020981.1	K00750	glycogenin glucosyltransferase [EC:2.4.1.186]
TEA015248.1	K00759	adenine phosphoribosyltransferase [EC:2.4.2.7]
TEA028216.1	K00763	nicotinate phosphoribosyltransferase [EC:6.3.4.21]
TEA005104.1	K00764	amidophosphoribosyltransferase [EC:2.4.2.14]
TEA019127.1	K00789	S-adenosylmethionine synthetase [EC:2.5.1.6]
TEA026890.1	K00789	S-adenosylmethionine synthetase [EC:2.5.1.6]
TEA033709.1	K00797	spermidine synthase [EC:2.5.1.16]
TEA000526.1	K00799	glutathione S-transferase [EC:2.5.1.18]
TEA000595.1	K00799	glutathione S-transferase [EC:2.5.1.18]
TEA000598.1	K00799	glutathione S-transferase [EC:2.5.1.18]
TEA004130.1	K00799	glutathione S-transferase [EC:2.5.1.18]
TEA005552.1	K00799	glutathione S-transferase [EC:2.5.1.18]
TEA008507.1	K00799	glutathione S-transferase [EC:2.5.1.18]
TEA010114.1	K00799	glutathione S-transferase [EC:2.5.1.18]
TEA010121.1	K00799	glutathione S-transferase [EC:2.5.1.18]
TEA010988.1	K00799	glutathione S-transferase [EC:2.5.1.18]
TEA011797.1	K00799	glutathione S-transferase [EC:2.5.1.18]
TEA013285.1	K00799	glutathione S-transferase [EC:2.5.1.18]
TEA016191.1	K00799	glutathione S-transferase [EC:2.5.1.18]
TEA016195.1	K00799	glutathione S-transferase [EC:2.5.1.18]
TEA017121.1	K00799	glutathione S-transferase [EC:2.5.1.18]
TEA017752.1	K00799	glutathione S-transferase [EC:2.5.1.18]
TEA019065.1	K00799	glutathione S-transferase [EC:2.5.1.18]
TEA021770.1	K00799	glutathione S-transferase [EC:2.5.1.18]
TEA022693.1	K00799	glutathione S-transferase [EC:2.5.1.18]
TEA023503.1	K00799	glutathione S-transferase [EC:2.5.1.18]
TEA024945.1	K00799	glutathione S-transferase [EC:2.5.1.18]
TEA025550.1	K00799	glutathione S-transferase [EC:2.5.1.18]
TEA026775.1	K00799	glutathione S-transferase [EC:2.5.1.18]
TEA029613.1	K00799	glutathione S-transferase [EC:2.5.1.18]
TEA029162.1	K00800	3-phosphoshikimate 1-carboxyvinyltransferase [EC:2.5.1.19]
TEA000051.1	K00801	farnesyl-diphosphate farnesyltransferase [EC:2.5.1.21]
TEA007401.1	K00801	farnesyl-diphosphate farnesyltransferase [EC:2.5.1.21]
TEA008957.1	K00801	farnesyl-diphosphate farnesyltransferase [EC:2.5.1.21]
TEA024261.1	K00801	farnesyl-diphosphate farnesyltransferase [EC:2.5.1.21]
TEA033622.1	K00801	farnesyl-diphosphate farnesyltransferase [EC:2.5.1.21]
TEA000909.1	K00815	tyrosine aminotransferase [EC:2.6.1.5]
TEA014483.1	K00826	branched-chain amino acid aminotransferase [EC:2.6.1.42]
TEA021456.1	K00826	branched-chain amino acid aminotransferase [EC:2.6.1.42]
TEA026062.1	K00826	branched-chain amino acid aminotransferase [EC:2.6.1.42]
TEA001119.1	K00827	alanine-glyoxylate transaminase / (R)-3-amino-2-methylpropionate-pyruvate transaminase [EC:2.6.1.44 2.6.1.40]
TEA008317.1	K00827	alanine-glyoxylate transaminase / (R)-3-amino-2-methylpropionate-pyruvate transaminase [EC:2.6.1.44 2.6.1.40]
TEA017061.1	K00830	alanine-glyoxylate transaminase / serine-glyoxylate transaminase / serine-pyruvate transaminase [EC:2.6.1.44 2.6.1.45 2.6.1.51]
TEA007472.1	K00844	hexokinase [EC:2.7.1.1]
TEA011788.1	K00847	fructokinase [EC:2.7.1.4]
TEA019130.1	K00847	fructokinase [EC:2.7.1.4]
TEA012294.1	K00850	6-phosphofructokinase 1 [EC:2.7.1.11]
TEA018294.1	K00850	6-phosphofructokinase 1 [EC:2.7.1.11]
TEA031483.1	K00851	gluconokinase [EC:2.7.1.12]
TEA005788.1	K00855	phosphoribulokinase [EC:2.7.1.19]
TEA001315.1	K00856	adenosine kinase [EC:2.7.1.20]
TEA019288.1	K00856	adenosine kinase [EC:2.7.1.20]
TEA025937.1	K00860	adenylylsulfate kinase [EC:2.7.1.25]
TEA025940.1	K00860	adenylylsulfate kinase [EC:2.7.1.25]
TEA012389.1	K00861	riboflavin kinase [EC:2.7.1.26]
TEA027687.1	K00864	glycerol kinase [EC:2.7.1.30]
TEA030674.1	K00869	mevalonate kinase [EC:2.7.1.36]
TEA003929.1	K00873	pyruvate kinase [EC:2.7.1.40]
TEA005864.1	K00873	pyruvate kinase [EC:2.7.1.40]
TEA017372.1	K00873	pyruvate kinase [EC:2.7.1.40]
TEA023767.1	K00873	pyruvate kinase [EC:2.7.1.40]
TEA007128.1	K00876	uridine kinase [EC:2.7.1.48]
TEA011662.1	K00888	phosphatidylinositol 4-kinase A [EC:2.7.1.67]
TEA029641.1	K00895	pyrophosphate--fructose-6-phosphate 1-phosphotransferase [EC:2.7.1.90]
TEA005036.1	K00898	pyruvate dehydrogenase kinase 2/3/4 [EC:2.7.11.2]
TEA016535.1	K00901	diacylglycerol kinase (ATP) [EC:2.7.1.107]
TEA033709.1	K00927	phosphoglycerate kinase [EC:2.7.2.3]
TEA007877.1	K00939	adenylate kinase [EC:2.7.4.3]
TEA011621.1	K00940	nucleoside-diphosphate kinase [EC:2.7.4.6]
TEA026282.1	K00940	nucleoside-diphosphate kinase [EC:2.7.4.6]
TEA030328.1	K00940	nucleoside-diphosphate kinase [EC:2.7.4.6]
TEA029820.1	K00942	guanylate kinase [EC:2.7.4.8]
TEA029392.1	K00948	ribose-phosphate pyrophosphokinase [EC:2.7.6.1]
TEA000093.1	K00975	glucose-1-phosphate adenylyltransferase [EC:2.7.7.27]
TEA022053.1	K00975	glucose-1-phosphate adenylyltransferase [EC:2.7.7.27]
TEA005698.1	K01014	aryl sulfotransferase [EC:2.8.2.1]
TEA026520.1	K01014	aryl sulfotransferase [EC:2.8.2.1]
TEA028679.1	K01014	aryl sulfotransferase [EC:2.8.2.1]
TEA000030.1	K01016	estrone sulfotransferase [EC:2.8.2.4]
TEA014129.1	K01016	estrone sulfotransferase [EC:2.8.2.4]
TEA003809.1	K01051	pectinesterase [EC:3.1.1.11]
TEA003940.1	K01051	pectinesterase [EC:3.1.1.11]
TEA003948.1	K01051	pectinesterase [EC:3.1.1.11]
TEA003984.1	K01051	pectinesterase [EC:3.1.1.11]
TEA004598.1	K01051	pectinesterase [EC:3.1.1.11]
TEA005313.1	K01051	pectinesterase [EC:3.1.1.11]
TEA005318.1	K01051	pectinesterase [EC:3.1.1.11]
TEA007999.1	K01051	pectinesterase [EC:3.1.1.11]
TEA008139.1	K01051	pectinesterase [EC:3.1.1.11]
TEA014358.1	K01051	pectinesterase [EC:3.1.1.11]
TEA015181.1	K01051	pectinesterase [EC:3.1.1.11]
TEA017818.1	K01051	pectinesterase [EC:3.1.1.11]
TEA018029.1	K01051	pectinesterase [EC:3.1.1.11]
TEA018039.1	K01051	pectinesterase [EC:3.1.1.11]
TEA018216.1	K01051	pectinesterase [EC:3.1.1.11]
TEA018341.1	K01051	pectinesterase [EC:3.1.1.11]
TEA018901.1	K01051	pectinesterase [EC:3.1.1.11]
TEA019158.1	K01051	pectinesterase [EC:3.1.1.11]
TEA024462.1	K01051	pectinesterase [EC:3.1.1.11]
TEA025236.1	K01051	pectinesterase [EC:3.1.1.11]
TEA026831.1	K01051	pectinesterase [EC:3.1.1.11]
TEA026842.1	K01051	pectinesterase [EC:3.1.1.11]
TEA027474.1	K01051	pectinesterase [EC:3.1.1.11]
TEA027481.1	K01051	pectinesterase [EC:3.1.1.11]
TEA029153.1	K01051	pectinesterase [EC:3.1.1.11]
TEA029157.1	K01051	pectinesterase [EC:3.1.1.11]
TEA031202.1	K01051	pectinesterase [EC:3.1.1.11]
TEA031606.1	K01051	pectinesterase [EC:3.1.1.11]
TEA032381.1	K01051	pectinesterase [EC:3.1.1.11]
TEA033564.1	K01051	pectinesterase [EC:3.1.1.11]
TEA033565.1	K01051	pectinesterase [EC:3.1.1.11]
TEA033574.1	K01051	pectinesterase [EC:3.1.1.11]
TEA025821.1	K01052	lysosomal acid lipase/cholesteryl ester hydrolase [EC:3.1.1.13]
TEA004609.1	K01054	acylglycerol lipase [EC:3.1.1.23]
TEA005616.1	K01054	acylglycerol lipase [EC:3.1.1.23]
TEA009399.1	K01054	acylglycerol lipase [EC:3.1.1.23]
TEA009637.1	K01054	acylglycerol lipase [EC:3.1.1.23]
TEA013629.1	K01054	acylglycerol lipase [EC:3.1.1.23]
TEA014607.1	K01054	acylglycerol lipase [EC:3.1.1.23]
TEA014781.1	K01054	acylglycerol lipase [EC:3.1.1.23]
TEA015555.1	K01054	acylglycerol lipase [EC:3.1.1.23]
TEA017282.1	K01054	acylglycerol lipase [EC:3.1.1.23]
TEA021172.1	K01054	acylglycerol lipase [EC:3.1.1.23]
TEA021466.1	K01054	acylglycerol lipase [EC:3.1.1.23]
TEA022743.1	K01054	acylglycerol lipase [EC:3.1.1.23]
TEA023614.1	K01054	acylglycerol lipase [EC:3.1.1.23]
TEA024556.1	K01054	acylglycerol lipase [EC:3.1.1.23]
TEA029273.1	K01054	acylglycerol lipase [EC:3.1.1.23]
TEA029901.1	K01054	acylglycerol lipase [EC:3.1.1.23]
TEA031654.1	K01054	acylglycerol lipase [EC:3.1.1.23]
TEA032935.1	K01054	acylglycerol lipase [EC:3.1.1.23]
TEA032961.1	K01054	acylglycerol lipase [EC:3.1.1.23]
TEA033137.1	K01054	acylglycerol lipase [EC:3.1.1.23]
TEA033677.1	K01054	acylglycerol lipase [EC:3.1.1.23]
TEA033890.1	K01054	acylglycerol lipase [EC:3.1.1.23]
TEA019731.1	K01057	6-phosphogluconolactonase [EC:3.1.1.31]
TEA031055.1	K01061	carboxymethylenebutenolidase [EC:3.1.1.45]
TEA012280.1	K01082	3'(2'), 5'-bisphosphate nucleotidase [EC:3.1.3.7]
TEA029329.1	K01082	3'(2'), 5'-bisphosphate nucleotidase [EC:3.1.3.7]
TEA003316.1	K01087	trehalose 6-phosphate phosphatase [EC:3.1.3.12]
TEA007055.1	K01087	trehalose 6-phosphate phosphatase [EC:3.1.3.12]
TEA008459.1	K01087	trehalose 6-phosphate phosphatase [EC:3.1.3.12]
TEA021040.1	K01087	trehalose 6-phosphate phosphatase [EC:3.1.3.12]
TEA022449.1	K01087	trehalose 6-phosphate phosphatase [EC:3.1.3.12]
TEA012280.1	K01097	N-acylneuraminate-9-phosphatase [EC:3.1.3.29]
TEA029329.1	K01097	N-acylneuraminate-9-phosphatase [EC:3.1.3.29]
TEA024619.1	K01099	inositol polyphosphate 5-phosphatase INPP5B/F [EC:3.1.3.36]
TEA033179.1	K01099	inositol polyphosphate 5-phosphatase INPP5B/F [EC:3.1.3.36]
TEA029423.1	K01102	pyruvate dehydrogenase phosphatase [EC:3.1.3.43]
TEA030864.1	K01102	pyruvate dehydrogenase phosphatase [EC:3.1.3.43]
TEA002602.1	K01103	6-phosphofructo-2-kinase / fructose-2,6-biphosphatase 3&#160
TEA027418.1	K01106	inositol-1,4,5-trisphosphate 5-phosphatase [EC:3.1.3.56]
TEA014480.1	K01110	phosphatidylinositol-3,4,5-trisphosphate 3-phosphatase and dual-specificity protein phosphatase PTEN [EC:3.1.3.16 3.1.3.48 3.1.3.67]
TEA003401.1	K01114	phospholipase C [EC:3.1.4.3]
TEA004903.1	K01114	phospholipase C [EC:3.1.4.3]
TEA022665.1	K01114	phospholipase C [EC:3.1.4.3]
TEA004969.1	K01115	phospholipase D1/2 [EC:3.1.4.4]
TEA006416.1	K01115	phospholipase D1/2 [EC:3.1.4.4]
TEA010648.1	K01115	phospholipase D1/2 [EC:3.1.4.4]
TEA022228.1	K01115	phospholipase D1/2 [EC:3.1.4.4]
TEA022666.1	K01115	phospholipase D1/2 [EC:3.1.4.4]
TEA010469.1	K01126	glycerophosphoryl diester phosphodiesterase [EC:3.1.4.46]
TEA025216.1	K01126	glycerophosphoryl diester phosphodiesterase [EC:3.1.4.46]
TEA002643.1	K01148	poly(A)-specific ribonuclease [EC:3.1.13.4]
TEA010656.1	K01148	poly(A)-specific ribonuclease [EC:3.1.13.4]
TEA019235.1	K01148	poly(A)-specific ribonuclease [EC:3.1.13.4]
TEA027390.1	K01148	poly(A)-specific ribonuclease [EC:3.1.13.4]
TEA016331.1	K01166	ribonuclease T2 [EC:3.1.27.1]
TEA006178.1	K01176	alpha-amylase [EC:3.2.1.1]
TEA006992.1	K01176	alpha-amylase [EC:3.2.1.1]
TEA000386.1	K01179	endoglucanase [EC:3.2.1.4]
TEA002956.1	K01179	endoglucanase [EC:3.2.1.4]
TEA007787.1	K01179	endoglucanase [EC:3.2.1.4]
TEA013637.1	K01179	endoglucanase [EC:3.2.1.4]
TEA017828.1	K01179	endoglucanase [EC:3.2.1.4]
TEA024075.1	K01179	endoglucanase [EC:3.2.1.4]
TEA027681.1	K01179	endoglucanase [EC:3.2.1.4]
TEA031308.1	K01179	endoglucanase [EC:3.2.1.4]
TEA032965.1	K01179	endoglucanase [EC:3.2.1.4]
TEA002526.1	K01183	chitinase [EC:3.2.1.14]
TEA006871.1	K01183	chitinase [EC:3.2.1.14]
TEA007244.1	K01183	chitinase [EC:3.2.1.14]
TEA007676.1	K01183	chitinase [EC:3.2.1.14]
TEA009345.1	K01183	chitinase [EC:3.2.1.14]
TEA010135.1	K01183	chitinase [EC:3.2.1.14]
TEA013240.1	K01183	chitinase [EC:3.2.1.14]
TEA014412.1	K01183	chitinase [EC:3.2.1.14]
TEA015528.1	K01183	chitinase [EC:3.2.1.14]
TEA016395.1	K01183	chitinase [EC:3.2.1.14]
TEA016782.1	K01183	chitinase [EC:3.2.1.14]
TEA017458.1	K01183	chitinase [EC:3.2.1.14]
TEA018892.1	K01183	chitinase [EC:3.2.1.14]
TEA018894.1	K01183	chitinase [EC:3.2.1.14]
TEA019135.1	K01183	chitinase [EC:3.2.1.14]
TEA021819.1	K01183	chitinase [EC:3.2.1.14]
TEA023307.1	K01183	chitinase [EC:3.2.1.14]
TEA027864.1	K01183	chitinase [EC:3.2.1.14]
TEA028279.1	K01183	chitinase [EC:3.2.1.14]
TEA031227.1	K01183	chitinase [EC:3.2.1.14]
TEA031484.1	K01183	chitinase [EC:3.2.1.14]
TEA004788.1	K01184	polygalacturonase [EC:3.2.1.15]
TEA006430.1	K01184	polygalacturonase [EC:3.2.1.15]
TEA011905.1	K01184	polygalacturonase [EC:3.2.1.15]
TEA013666.1	K01184	polygalacturonase [EC:3.2.1.15]
TEA013670.1	K01184	polygalacturonase [EC:3.2.1.15]
TEA021750.1	K01184	polygalacturonase [EC:3.2.1.15]
TEA024124.1	K01184	polygalacturonase [EC:3.2.1.15]
TEA024632.1	K01184	polygalacturonase [EC:3.2.1.15]
TEA027769.1	K01184	polygalacturonase [EC:3.2.1.15]
TEA027785.1	K01184	polygalacturonase [EC:3.2.1.15]
TEA028169.1	K01184	polygalacturonase [EC:3.2.1.15]
TEA005699.1	K01187	alpha-glucosidase [EC:3.2.1.20]
TEA029877.1	K01187	alpha-glucosidase [EC:3.2.1.20]
TEA000447.1	K01188	beta-glucosidase [EC:3.2.1.21]
TEA001167.1	K01188	beta-glucosidase [EC:3.2.1.21]
TEA002455.1	K01188	beta-glucosidase [EC:3.2.1.21]
TEA002791.1	K01188	beta-glucosidase [EC:3.2.1.21]
TEA003751.1	K01188	beta-glucosidase [EC:3.2.1.21]
TEA004253.1	K01188	beta-glucosidase [EC:3.2.1.21]
TEA004281.1	K01188	beta-glucosidase [EC:3.2.1.21]
TEA005964.1	K01188	beta-glucosidase [EC:3.2.1.21]
TEA009528.1	K01188	beta-glucosidase [EC:3.2.1.21]
TEA009534.1	K01188	beta-glucosidase [EC:3.2.1.21]
TEA011772.1	K01188	beta-glucosidase [EC:3.2.1.21]
TEA011910.1	K01188	beta-glucosidase [EC:3.2.1.21]
TEA016109.1	K01188	beta-glucosidase [EC:3.2.1.21]
TEA018069.1	K01188	beta-glucosidase [EC:3.2.1.21]
TEA020064.1	K01188	beta-glucosidase [EC:3.2.1.21]
TEA022366.1	K01188	beta-glucosidase [EC:3.2.1.21]
TEA024266.1	K01188	beta-glucosidase [EC:3.2.1.21]
TEA032710.1	K01188	beta-glucosidase [EC:3.2.1.21]
TEA031724.1	K01191	alpha-mannosidase [EC:3.2.1.24]
TEA004827.1	K01193	beta-fructofuranosidase [EC:3.2.1.26]
TEA004975.1	K01193	beta-fructofuranosidase [EC:3.2.1.26]
TEA024367.1	K01193	beta-fructofuranosidase [EC:3.2.1.26]
TEA030087.1	K01193	beta-fructofuranosidase [EC:3.2.1.26]
TEA000766.1	K01206	alpha-L-fucosidase [EC:3.2.1.51]
TEA001167.1	K01206	alpha-L-fucosidase [EC:3.2.1.51]
TEA002455.1	K01206	alpha-L-fucosidase [EC:3.2.1.51]
TEA009528.1	K01206	alpha-L-fucosidase [EC:3.2.1.51]
TEA017290.1	K01206	alpha-L-fucosidase [EC:3.2.1.51]
TEA019108.1	K01206	alpha-L-fucosidase [EC:3.2.1.51]
TEA021729.1	K01206	alpha-L-fucosidase [EC:3.2.1.51]
TEA021936.1	K01206	alpha-L-fucosidase [EC:3.2.1.51]
TEA029024.1	K01206	alpha-L-fucosidase [EC:3.2.1.51]
TEA030414.1	K01206	alpha-L-fucosidase [EC:3.2.1.51]
TEA030418.1	K01206	alpha-L-fucosidase [EC:3.2.1.51]
TEA030431.1	K01206	alpha-L-fucosidase [EC:3.2.1.51]
TEA005870.1	K01209	alpha-N-arabinofuranosidase [EC:3.2.1.55]
TEA010245.1	K01213	galacturan 1,4-alpha-galacturonidase [EC:3.2.1.67]
TEA011905.1	K01213	galacturan 1,4-alpha-galacturonidase [EC:3.2.1.67]
TEA012194.1	K01213	galacturan 1,4-alpha-galacturonidase [EC:3.2.1.67]
TEA012425.1	K01213	galacturan 1,4-alpha-galacturonidase [EC:3.2.1.67]
TEA013666.1	K01213	galacturan 1,4-alpha-galacturonidase [EC:3.2.1.67]
TEA013670.1	K01213	galacturan 1,4-alpha-galacturonidase [EC:3.2.1.67]
TEA017503.1	K01213	galacturan 1,4-alpha-galacturonidase [EC:3.2.1.67]
TEA018251.1	K01213	galacturan 1,4-alpha-galacturonidase [EC:3.2.1.67]
TEA019789.1	K01213	galacturan 1,4-alpha-galacturonidase [EC:3.2.1.67]
TEA019866.1	K01213	galacturan 1,4-alpha-galacturonidase [EC:3.2.1.67]
TEA021750.1	K01213	galacturan 1,4-alpha-galacturonidase [EC:3.2.1.67]
TEA024124.1	K01213	galacturan 1,4-alpha-galacturonidase [EC:3.2.1.67]
TEA025621.1	K01213	galacturan 1,4-alpha-galacturonidase [EC:3.2.1.67]
TEA028100.1	K01213	galacturan 1,4-alpha-galacturonidase [EC:3.2.1.67]
TEA022343.1	K01228	mannosyl-oligosaccharide glucosidase [EC:3.2.1.106]
TEA029692.1	K01228	mannosyl-oligosaccharide glucosidase [EC:3.2.1.106]
TEA028641.1	K01240	uridine nucleosidase [EC:3.2.2.3]
TEA021214.1	K01246	DNA-3-methyladenine glycosylase I [EC:3.2.2.20]
TEA008283.1	K01251	adenosylhomocysteinase [EC:3.3.1.1]
TEA019623.1	K01256	aminopeptidase N [EC:3.4.11.2]
TEA031801.1	K01265	methionyl aminopeptidase [EC:3.4.11.18]
TEA003502.1	K01285	lysosomal Pro-X carboxypeptidase [EC:3.4.16.2]
TEA016760.1	K01322	prolyl oligopeptidase [EC:3.4.21.26]
TEA008049.1	K01358	ATP-dependent Clp protease, protease subunit [EC:3.4.21.92]
TEA002857.1	K01363	cathepsin B [EC:3.4.22.1]
TEA025107.1	K01363	cathepsin B [EC:3.4.22.1]
TEA000581.1	K01365	cathepsin L [EC:3.4.22.15]
TEA009249.1	K01365	cathepsin L [EC:3.4.22.15]
TEA009678.1	K01365	cathepsin L [EC:3.4.22.15]
TEA023717.1	K01365	cathepsin L [EC:3.4.22.15]
TEA009032.1	K01366	cathepsin H [EC:3.4.22.16]
TEA018545.1	K01373	cathepsin F [EC:3.4.22.41]
TEA002180.1	K01381	saccharopepsin [EC:3.4.23.25]
TEA003417.1	K01381	saccharopepsin [EC:3.4.23.25]
TEA014118.1	K01381	saccharopepsin [EC:3.4.23.25]
TEA018796.1	K01381	saccharopepsin [EC:3.4.23.25]
TEA020283.1	K01381	saccharopepsin [EC:3.4.23.25]
TEA021528.1	K01381	saccharopepsin [EC:3.4.23.25]
TEA023644.1	K01381	saccharopepsin [EC:3.4.23.25]
TEA030319.1	K01381	saccharopepsin [EC:3.4.23.25]
TEA031462.1	K01381	saccharopepsin [EC:3.4.23.25]
TEA012192.1	K01388	matrix metalloproteinase-1 (interstitial collagenase) [EC:3.4.24.7]
TEA012192.1	K01402	matrix metalloproteinase-8 (neutrophil collagenase) [EC:3.4.24.34]
TEA000129.1	K01404	leishmanolysin [EC:3.4.24.36]
TEA027998.1	K01404	leishmanolysin [EC:3.4.24.36]
TEA005242.1	K01489	cytidine deaminase [EC:3.5.4.5]
TEA008648.1	K01507	inorganic pyrophosphatase [EC:3.6.1.1]
TEA011366.1	K01507	inorganic pyrophosphatase [EC:3.6.1.1]
TEA024786.1	K01507	inorganic pyrophosphatase [EC:3.6.1.1]
TEA004672.1	K01512	acylphosphatase [EC:3.6.1.7]
TEA018100.1	K01520	dUTP pyrophosphatase [EC:3.6.1.23]
TEA002200.1	K01530	phospholipid-translocating ATPase [EC:3.6.3.1]
TEA005071.1	K01534	Cd2+/Zn2+-exporting ATPase [EC:3.6.3.3 3.6.3.5]
TEA008467.1	K01535	H+-transporting ATPase [EC:3.6.3.6]
TEA013766.1	K01535	H+-transporting ATPase [EC:3.6.3.6]
TEA018256.1	K01535	H+-transporting ATPase [EC:3.6.3.6]
TEA019727.1	K01535	H+-transporting ATPase [EC:3.6.3.6]
TEA020567.1	K01535	H+-transporting ATPase [EC:3.6.3.6]
TEA028044.1	K01535	H+-transporting ATPase [EC:3.6.3.6]
TEA030806.1	K01535	H+-transporting ATPase [EC:3.6.3.6]
TEA008978.1	K01537	Ca2+-transporting ATPase [EC:3.6.3.8]
TEA009061.1	K01537	Ca2+-transporting ATPase [EC:3.6.3.8]
TEA014549.1	K01537	Ca2+-transporting ATPase [EC:3.6.3.8]
TEA022753.1	K01537	Ca2+-transporting ATPase [EC:3.6.3.8]
TEA025054.1	K01537	Ca2+-transporting ATPase [EC:3.6.3.8]
TEA026012.1	K01537	Ca2+-transporting ATPase [EC:3.6.3.8]
TEA027202.1	K01537	Ca2+-transporting ATPase [EC:3.6.3.8]
TEA032201.1	K01537	Ca2+-transporting ATPase [EC:3.6.3.8]
TEA002608.1	K01568	pyruvate decarboxylase [EC:4.1.1.1]
TEA024088.1	K01580	glutamate decarboxylase [EC:4.1.1.15]
TEA014559.1	K01590	histidine decarboxylase [EC:4.1.1.22]
TEA005974.1	K01592	tyrosine decarboxylase [EC:4.1.1.25]
TEA000566.1	K01595	phosphoenolpyruvate carboxylase [EC:4.1.1.31]
TEA001686.1	K01602	ribulose-bisphosphate carboxylase small chain [EC:4.1.1.39]
TEA005542.1	K01602	ribulose-bisphosphate carboxylase small chain [EC:4.1.1.39]
TEA017601.1	K01602	ribulose-bisphosphate carboxylase small chain [EC:4.1.1.39]
TEA029751.1	K01609	indole-3-glycerol phosphate synthase [EC:4.1.1.48]
TEA015503.1	K01610	phosphoenolpyruvate carboxykinase (ATP) [EC:4.1.1.49]
TEA016193.1	K01611	S-adenosylmethionine decarboxylase [EC:4.1.1.50]
TEA004943.1	K01623	fructose-bisphosphate aldolase, class I [EC:4.1.2.13]
TEA007401.1	K01623	fructose-bisphosphate aldolase, class I [EC:4.1.2.13]
TEA009803.1	K01623	fructose-bisphosphate aldolase, class I [EC:4.1.2.13]
TEA024261.1	K01623	fructose-bisphosphate aldolase, class I [EC:4.1.2.13]
TEA009152.1	K01640	hydroxymethylglutaryl-CoA lyase [EC:4.1.3.4]
TEA016055.1	K01640	hydroxymethylglutaryl-CoA lyase [EC:4.1.3.4]
TEA025022.1	K01640	hydroxymethylglutaryl-CoA lyase [EC:4.1.3.4]
TEA027817.1	K01640	hydroxymethylglutaryl-CoA lyase [EC:4.1.3.4]
TEA030338.1	K01647	citrate synthase [EC:2.3.3.1]
TEA015108.1	K01652	acetolactate synthase I/II/III large subunit [EC:2.2.1.6]
TEA001219.1	K01658	anthranilate synthase component II [EC:4.1.3.27]
TEA026213.1	K01658	anthranilate synthase component II [EC:4.1.3.27]
TEA019131.1	K01661	naphthoate synthase [EC:4.1.3.36]
TEA008875.1	K01662	1-deoxy-D-xylulose-5-phosphate synthase [EC:2.2.1.7]
TEA008876.1	K01662	1-deoxy-D-xylulose-5-phosphate synthase [EC:2.2.1.7]
TEA012941.1	K01662	1-deoxy-D-xylulose-5-phosphate synthase [EC:2.2.1.7]
TEA013984.1	K01673	carbonic anhydrase [EC:4.2.1.1]
TEA009337.1	K01674	carbonic anhydrase [EC:4.2.1.1]
TEA020533.1	K01674	carbonic anhydrase [EC:4.2.1.1]
TEA002710.1	K01679	fumarate hydratase, class II [EC:4.2.1.2]
TEA005840.1	K01681	aconitate hydratase [EC:4.2.1.3]
TEA016075.1	K01681	aconitate hydratase [EC:4.2.1.3]
TEA009305.1	K01703	3-isopropylmalate/(R)-2-methylmalate dehydratase large subunit [EC:4.2.1.33 4.2.1.35]
TEA001041.1	K01723	hydroperoxide dehydratase [EC:4.2.1.92]
TEA003345.1	K01728	pectate lyase [EC:4.2.2.2]
TEA004438.1	K01728	pectate lyase [EC:4.2.2.2]
TEA005879.1	K01728	pectate lyase [EC:4.2.2.2]
TEA006179.1	K01728	pectate lyase [EC:4.2.2.2]
TEA007844.1	K01728	pectate lyase [EC:4.2.2.2]
TEA012008.1	K01728	pectate lyase [EC:4.2.2.2]
TEA015200.1	K01728	pectate lyase [EC:4.2.2.2]
TEA025340.1	K01728	pectate lyase [EC:4.2.2.2]
TEA025538.1	K01728	pectate lyase [EC:4.2.2.2]
TEA026811.1	K01728	pectate lyase [EC:4.2.2.2]
TEA028962.1	K01728	pectate lyase [EC:4.2.2.2]
TEA033704.1	K01728	pectate lyase [EC:4.2.2.2]
TEA006130.1	K01733	threonine synthase [EC:4.2.3.1]
TEA028122.1	K01754	threonine dehydratase [EC:4.3.1.19]
TEA007771.1	K01757	strictosidine synthase [EC:4.3.3.2]
TEA013976.1	K01757	strictosidine synthase [EC:4.3.3.2]
TEA009305.1	K01759	lactoylglutathione lyase [EC:4.4.1.5]
TEA014023.1	K01759	lactoylglutathione lyase [EC:4.4.1.5]
TEA022966.1	K01759	lactoylglutathione lyase [EC:4.4.1.5]
TEA026548.1	K01759	lactoylglutathione lyase [EC:4.4.1.5]
TEA023768.1	K01760	cystathionine beta-lyase [EC:4.4.1.8]
TEA027487.1	K01761	methionine-gamma-lyase [EC:4.4.1.11]
TEA027323.1	K01770	2-C-methyl-D-erythritol 2,4-cyclodiphosphate synthase [EC:4.6.1.12]
TEA017526.1	K01773	null
TEA010265.1	K01783	ribulose-phosphate 3-epimerase [EC:5.1.3.1]
TEA025817.1	K01783	ribulose-phosphate 3-epimerase [EC:5.1.3.1]
TEA031708.1	K01785	aldose 1-epimerase [EC:5.1.3.3]
TEA032178.1	K01785	aldose 1-epimerase [EC:5.1.3.3]
TEA009658.1	K01792	glucose-6-phosphate 1-epimerase [EC:5.1.3.15]
TEA019894.1	K01802	peptidylprolyl isomerase [EC:5.2.1.8]
TEA020691.1	K01802	peptidylprolyl isomerase [EC:5.2.1.8]
TEA025067.1	K01802	peptidylprolyl isomerase [EC:5.2.1.8]
TEA026781.1	K01802	peptidylprolyl isomerase [EC:5.2.1.8]
TEA011886.1	K01803	triosephosphate isomerase (TIM) [EC:5.3.1.1]
TEA008877.1	K01805	xylose isomerase [EC:5.3.1.5]
TEA006539.1	K01807	ribose 5-phosphate isomerase A [EC:5.3.1.6]
TEA014910.1	K01807	ribose 5-phosphate isomerase A [EC:5.3.1.6]
TEA021619.1	K01807	ribose 5-phosphate isomerase A [EC:5.3.1.6]
TEA022447.1	K01807	ribose 5-phosphate isomerase A [EC:5.3.1.6]
TEA025765.1	K01807	ribose 5-phosphate isomerase A [EC:5.3.1.6]
TEA011942.1	K01824	cholestenol Delta-isomerase [EC:5.3.3.5]
TEA020968.1	K01834	2,3-bisphosphoglycerate-dependent phosphoglycerate mutase [EC:5.4.2.11]
TEA018596.1	K01835	phosphoglucomutase [EC:5.4.2.2]
TEA010959.1	K01845	glutamate-1-semialdehyde 2,1-aminomutase [EC:5.4.3.8]
TEA003363.1	K01850	chorismate mutase [EC:5.4.99.5]
TEA019203.1	K01850	chorismate mutase [EC:5.4.99.5]
TEA009887.1	K01858	myo-inositol-1-phosphate synthase [EC:5.5.1.4]
TEA013101.1	K01859	chalcone isomerase [EC:5.5.1.6]
TEA034003.1	K01859	chalcone isomerase [EC:5.5.1.6]
TEA021388.1	K01866	tyrosyl-tRNA synthetase [EC:6.1.1.1]
TEA028100.1	K01868	threonyl-tRNA synthetase [EC:6.1.1.3]
TEA002779.1	K01870	isoleucyl-tRNA synthetase [EC:6.1.1.5]
TEA006464.1	K01870	isoleucyl-tRNA synthetase [EC:6.1.1.5]
TEA027120.1	K01870	isoleucyl-tRNA synthetase [EC:6.1.1.5]
TEA027366.1	K01870	isoleucyl-tRNA synthetase [EC:6.1.1.5]
TEA002678.1	K01872	alanyl-tRNA synthetase [EC:6.1.1.7]
TEA014918.1	K01889	phenylalanyl-tRNA synthetase alpha chain [EC:6.1.1.20]
TEA020716.1	K01889	phenylalanyl-tRNA synthetase alpha chain [EC:6.1.1.20]
TEA031948.1	K01892	histidyl-tRNA synthetase [EC:6.1.1.21]
TEA012902.1	K01895	acetyl-CoA synthetase [EC:6.2.1.1]
TEA000885.1	K01897	long-chain acyl-CoA synthetase [EC:6.2.1.3]
TEA015240.1	K01897	long-chain acyl-CoA synthetase [EC:6.2.1.3]
TEA006577.1	K01904	4-coumarate--CoA ligase [EC:6.2.1.12]
TEA008357.1	K01904	4-coumarate--CoA ligase [EC:6.2.1.12]
TEA025906.1	K01904	4-coumarate--CoA ligase [EC:6.2.1.12]
TEA026462.1	K01904	4-coumarate--CoA ligase [EC:6.2.1.12]
TEA027829.1	K01904	4-coumarate--CoA ligase [EC:6.2.1.12]
TEA034012.1	K01904	4-coumarate--CoA ligase [EC:6.2.1.12]
TEA028194.1	K01915	glutamine synthetase [EC:6.3.1.2]
TEA032123.1	K01915	glutamine synthetase [EC:6.3.1.2]
TEA010829.1	K01919	glutamate--cysteine ligase [EC:6.3.2.2]
TEA010877.1	K01931	protein neuralized [EC:2.3.2.27]
TEA015413.1	K01931	protein neuralized [EC:2.3.2.27]
TEA015429.1	K01937	CTP synthase [EC:6.3.4.2]
TEA027034.1	K01938	formate--tetrahydrofolate ligase [EC:6.3.4.3]
TEA011470.1	K01940	argininosuccinate synthase [EC:6.3.4.5]
TEA016001.1	K01951	GMP synthase (glutamine-hydrolysing) [EC:6.3.5.2]
TEA016475.1	K01951	GMP synthase (glutamine-hydrolysing) [EC:6.3.5.2]
TEA014522.1	K01953	asparagine synthase (glutamine-hydrolysing) [EC:6.3.5.4]
TEA018926.1	K01953	asparagine synthase (glutamine-hydrolysing) [EC:6.3.5.4]
TEA005279.1	K01956	carbamoyl-phosphate synthase small subunit [EC:6.3.5.5]
TEA030244.1	K01956	carbamoyl-phosphate synthase small subunit [EC:6.3.5.5]
TEA024266.1	K01969	3-methylcrotonyl-CoA carboxylase beta subunit [EC:6.4.1.4]
TEA010703.1	K02045	sulfate transport system ATP-binding protein [EC:3.6.3.25]
TEA002530.1	K02069	putative ABC transport system permease protein
TEA025228.1	K02069	putative ABC transport system permease protein
TEA017898.1	K02109	F-type H+-transporting ATPase subunit b
TEA032040.1	K02109	F-type H+-transporting ATPase subunit b
TEA030098.1	K02113	F-type H+-transporting ATPase subunit delta
TEA007260.1	K02133	F-type H+-transporting ATPase subunit beta [EC:3.6.3.14]
TEA009843.1	K02147	V-type H+-transporting ATPase subunit B
TEA017442.1	K02150	V-type H+-transporting ATPase subunit E
TEA001306.1	K02183	calmodulin
TEA005866.1	K02183	calmodulin
TEA009150.1	K02183	calmodulin
TEA014324.1	K02183	calmodulin
TEA016270.1	K02183	calmodulin
TEA021043.1	K02183	calmodulin
TEA028477.1	K02183	calmodulin
TEA002272.1	K02184	formin 2
TEA005301.1	K02184	formin 2
TEA005487.1	K02184	formin 2
TEA008911.1	K02184	formin 2
TEA013608.1	K02184	formin 2
TEA018477.1	K02184	formin 2
TEA018741.1	K02184	formin 2
TEA020379.1	K02184	formin 2
TEA021980.1	K02184	formin 2
TEA022666.1	K02184	formin 2
TEA023492.1	K02184	formin 2
TEA024808.1	K02184	formin 2
TEA025844.1	K02184	formin 2
TEA026879.1	K02184	formin 2
TEA028273.1	K02184	formin 2
TEA028936.1	K02184	formin 2
TEA029054.1	K02184	formin 2
TEA029751.1	K02184	formin 2
TEA007015.1	K02201	pantetheine-phosphate adenylyltransferase [EC:2.7.7.3]
TEA000340.1	K02206	cyclin-dependent kinase 2 [EC:2.7.11.22]
TEA013261.1	K02206	cyclin-dependent kinase 2 [EC:2.7.11.22]
TEA031183.1	K02206	cyclin-dependent kinase 2 [EC:2.7.11.22]
TEA005299.1	K02259	cytochrome c oxidase assembly protein subunit 15
TEA003516.1	K02266	cytochrome c oxidase subunit 6a
TEA022104.1	K02291	phytoene synthase [EC:2.5.1.32]
TEA028962.1	K02321	DNA polymerase alpha subunit B
TEA005320.1	K02355	elongation factor G
TEA023127.1	K02358	elongation factor Tu
TEA030287.1	K02372	3-hydroxyacyl-[acyl-carrier-protein] dehydratase [EC:4.2.1.59]
TEA005593.1	K02433	aspartyl-tRNA(Asn)/glutamyl-tRNA(Gln) amidotransferase subunit A [EC:6.3.5.6 6.3.5.7]
TEA017702.1	K02433	aspartyl-tRNA(Asn)/glutamyl-tRNA(Gln) amidotransferase subunit A [EC:6.3.5.6 6.3.5.7]
TEA030478.1	K02433	aspartyl-tRNA(Asn)/glutamyl-tRNA(Gln) amidotransferase subunit A [EC:6.3.5.6 6.3.5.7]
TEA032723.1	K02433	aspartyl-tRNA(Asn)/glutamyl-tRNA(Gln) amidotransferase subunit A [EC:6.3.5.6 6.3.5.7]
TEA005616.1	K02437	glycine cleavage system H protein
TEA006614.1	K02437	glycine cleavage system H protein
TEA007579.1	K02437	glycine cleavage system H protein
TEA033137.1	K02437	glycine cleavage system H protein
TEA022890.1	K02575	MFS transporter, NNP family, nitrate/nitrite transporter
TEA031434.1	K02636	cytochrome b6-f complex iron-sulfur subunit [EC:1.10.9.1]
TEA032087.1	K02638	plastocyanin
TEA010102.1	K02639	ferredoxin
TEA015668.1	K02639	ferredoxin
TEA016709.1	K02639	ferredoxin
TEA027841.1	K02639	ferredoxin
TEA030206.1	K02639	ferredoxin
TEA015729.1	K02692	photosystem I subunit II
TEA001157.1	K02693	photosystem I subunit IV
TEA007632.1	K02694	photosystem I subunit III
TEA022315.1	K02695	photosystem I subunit VI
TEA022946.1	K02695	photosystem I subunit VI
TEA020148.1	K02699	photosystem I subunit XI
TEA023681.1	K02699	photosystem I subunit XI
TEA000446.1	K02701	photosystem I subunit PsaN
TEA022152.1	K02716	photosystem II oxygen-evolving enhancer protein 1
TEA027026.1	K02716	photosystem II oxygen-evolving enhancer protein 1
TEA013986.1	K02717	photosystem II oxygen-evolving enhancer protein 2
TEA005618.1	K02721	photosystem II PsbW protein
TEA013847.1	K02721	photosystem II PsbW protein
TEA023668.1	K02723	photosystem II PsbY protein
TEA009496.1	K02838	ribosome recycling factor
TEA027836.1	K02865	large subunit ribosomal protein L10Ae
TEA011762.1	K02866	large subunit ribosomal protein L10e
TEA015521.1	K02866	large subunit ribosomal protein L10e
TEA016186.1	K02867	large subunit ribosomal protein L11
TEA017058.1	K02868	large subunit ribosomal protein L11e
TEA010563.1	K02870	large subunit ribosomal protein L12e
TEA019666.1	K02870	large subunit ribosomal protein L12e
TEA030945.1	K02871	large subunit ribosomal protein L13
TEA011265.1	K02872	large subunit ribosomal protein L13Ae
TEA030164.1	K02872	large subunit ribosomal protein L13Ae
TEA007400.1	K02873	large subunit ribosomal protein L13e
TEA009442.1	K02873	large subunit ribosomal protein L13e
TEA030858.1	K02875	large subunit ribosomal protein L14e
TEA001608.1	K02877	large subunit ribosomal protein L15e
TEA029020.1	K02877	large subunit ribosomal protein L15e
TEA015445.1	K02879	large subunit ribosomal protein L17
TEA002403.1	K02880	large subunit ribosomal protein L17e
TEA006601.1	K02880	large subunit ribosomal protein L17e
TEA012858.1	K02880	large subunit ribosomal protein L17e
TEA001892.1	K02882	large subunit ribosomal protein L18Ae
TEA002180.1	K02882	large subunit ribosomal protein L18Ae
TEA003417.1	K02882	large subunit ribosomal protein L18Ae
TEA014118.1	K02882	large subunit ribosomal protein L18Ae
TEA017457.1	K02882	large subunit ribosomal protein L18Ae
TEA018796.1	K02882	large subunit ribosomal protein L18Ae
TEA020283.1	K02882	large subunit ribosomal protein L18Ae
TEA021528.1	K02882	large subunit ribosomal protein L18Ae
TEA023644.1	K02882	large subunit ribosomal protein L18Ae
TEA024521.1	K02882	large subunit ribosomal protein L18Ae
TEA027103.1	K02882	large subunit ribosomal protein L18Ae
TEA030319.1	K02882	large subunit ribosomal protein L18Ae
TEA031462.1	K02882	large subunit ribosomal protein L18Ae
TEA001961.1	K02883	large subunit ribosomal protein L18e
TEA001963.1	K02883	large subunit ribosomal protein L18e
TEA005838.1	K02883	large subunit ribosomal protein L18e
TEA006283.1	K02883	large subunit ribosomal protein L18e
TEA008293.1	K02883	large subunit ribosomal protein L18e
TEA016957.1	K02883	large subunit ribosomal protein L18e
TEA018354.1	K02883	large subunit ribosomal protein L18e
TEA019369.1	K02883	large subunit ribosomal protein L18e
TEA030302.1	K02883	large subunit ribosomal protein L18e
TEA008853.1	K02885	large subunit ribosomal protein L19e
TEA012843.1	K02885	large subunit ribosomal protein L19e
TEA017498.1	K02885	large subunit ribosomal protein L19e
TEA019901.1	K02885	large subunit ribosomal protein L19e
TEA023059.1	K02885	large subunit ribosomal protein L19e
TEA014351.1	K02889	large subunit ribosomal protein L21e
TEA020824.1	K02889	large subunit ribosomal protein L21e
TEA025025.1	K02891	large subunit ribosomal protein L22e
TEA006795.1	K02893	large subunit ribosomal protein L23Ae
TEA006800.1	K02893	large subunit ribosomal protein L23Ae
TEA011559.1	K02893	large subunit ribosomal protein L23Ae
TEA013669.1	K02893	large subunit ribosomal protein L23Ae
TEA021232.1	K02894	large subunit ribosomal protein L23e
TEA027150.1	K02898	large subunit ribosomal protein L26e
TEA028561.1	K02899	large subunit ribosomal protein L27
TEA013870.1	K02900	large subunit ribosomal protein L27Ae
TEA022790.1	K02900	large subunit ribosomal protein L27Ae
TEA026566.1	K02902	large subunit ribosomal protein L28
TEA027755.1	K02908	large subunit ribosomal protein L30e
TEA002764.1	K02911	large subunit ribosomal protein L32
TEA005201.1	K02912	large subunit ribosomal protein L32e
TEA019147.1	K02915	large subunit ribosomal protein L34e
TEA010312.1	K02917	large subunit ribosomal protein L35Ae
TEA009736.1	K02923	large subunit ribosomal protein L38e
TEA013652.1	K02923	large subunit ribosomal protein L38e
TEA008032.1	K02925	large subunit ribosomal protein L3e
TEA027650.1	K02929	large subunit ribosomal protein L44e
TEA027234.1	K02930	large subunit ribosomal protein L4e
TEA009889.1	K02932	large subunit ribosomal protein L5e
TEA002001.1	K02934	large subunit ribosomal protein L6e
TEA006615.1	K02934	large subunit ribosomal protein L6e
TEA014269.1	K02934	large subunit ribosomal protein L6e
TEA003457.1	K02935	large subunit ribosomal protein L7/L12
TEA023840.1	K02935	large subunit ribosomal protein L7/L12
TEA032593.1	K02936	large subunit ribosomal protein L7Ae
TEA013472.1	K02937	large subunit ribosomal protein L7e
TEA022474.1	K02937	large subunit ribosomal protein L7e
TEA000629.1	K02938	large subunit ribosomal protein L8e
TEA004759.1	K02938	large subunit ribosomal protein L8e
TEA009874.1	K02940	large subunit ribosomal protein L9e
TEA023974.1	K02940	large subunit ribosomal protein L9e
TEA015173.1	K02941	large subunit ribosomal protein LP0
TEA026035.1	K02941	large subunit ribosomal protein LP0
TEA028729.1	K02941	large subunit ribosomal protein LP0
TEA026840.1	K02946	small subunit ribosomal protein S10
TEA001259.1	K02953	small subunit ribosomal protein S13e
TEA006872.1	K02953	small subunit ribosomal protein S13e
TEA008952.1	K02957	small subunit ribosomal protein S15Ae
TEA022125.1	K02957	small subunit ribosomal protein S15Ae
TEA022031.1	K02958	small subunit ribosomal protein S15e
TEA002077.1	K02960	small subunit ribosomal protein S16e
TEA012726.1	K02960	small subunit ribosomal protein S16e
TEA033406.1	K02960	small subunit ribosomal protein S16e
TEA022307.1	K02961	small subunit ribosomal protein S17
TEA010289.1	K02962	small subunit ribosomal protein S17e
TEA027695.1	K02962	small subunit ribosomal protein S17e
TEA030131.1	K02964	small subunit ribosomal protein S18e
TEA006828.1	K02966	small subunit ribosomal protein S19e
TEA025037.1	K02969	small subunit ribosomal protein S20e
TEA003284.1	K02974	small subunit ribosomal protein S24e
TEA028515.1	K02976	small subunit ribosomal protein S26e
TEA023553.1	K02981	small subunit ribosomal protein S2e
TEA005627.1	K02984	small subunit ribosomal protein S3Ae
TEA009618.1	K02984	small subunit ribosomal protein S3Ae
TEA020003.1	K02984	small subunit ribosomal protein S3Ae
TEA023957.1	K02984	small subunit ribosomal protein S3Ae
TEA030001.1	K02984	small subunit ribosomal protein S3Ae
TEA031236.1	K02984	small subunit ribosomal protein S3Ae
TEA033461.1	K02984	small subunit ribosomal protein S3Ae
TEA013365.1	K02986	small subunit ribosomal protein S4
TEA004385.1	K02989	small subunit ribosomal protein S5e
TEA018589.1	K02989	small subunit ribosomal protein S5e
TEA020362.1	K02989	small subunit ribosomal protein S5e
TEA020662.1	K02989	small subunit ribosomal protein S5e
TEA025658.1	K02990	small subunit ribosomal protein S6
TEA005414.1	K02991	small subunit ribosomal protein S6e
TEA023915.1	K02991	small subunit ribosomal protein S6e
TEA002061.1	K02993	small subunit ribosomal protein S7e
TEA011349.1	K02993	small subunit ribosomal protein S7e
TEA031793.1	K02993	small subunit ribosomal protein S7e
TEA004396.1	K02995	small subunit ribosomal protein S8e
TEA020105.1	K02995	small subunit ribosomal protein S8e
TEA028585.1	K02997	small subunit ribosomal protein S9e
TEA028855.1	K02997	small subunit ribosomal protein S9e
TEA002763.1	K02998	small subunit ribosomal protein SAe
TEA025379.1	K02998	small subunit ribosomal protein SAe
TEA002382.1	K03006	DNA-directed RNA polymerase II subunit RPB1 [EC:2.7.7.6]
TEA003254.1	K03006	DNA-directed RNA polymerase II subunit RPB1 [EC:2.7.7.6]
TEA003496.1	K03006	DNA-directed RNA polymerase II subunit RPB1 [EC:2.7.7.6]
TEA003906.1	K03006	DNA-directed RNA polymerase II subunit RPB1 [EC:2.7.7.6]
TEA004014.1	K03006	DNA-directed RNA polymerase II subunit RPB1 [EC:2.7.7.6]
TEA006408.1	K03006	DNA-directed RNA polymerase II subunit RPB1 [EC:2.7.7.6]
TEA007201.1	K03006	DNA-directed RNA polymerase II subunit RPB1 [EC:2.7.7.6]
TEA011709.1	K03006	DNA-directed RNA polymerase II subunit RPB1 [EC:2.7.7.6]
TEA012216.1	K03006	DNA-directed RNA polymerase II subunit RPB1 [EC:2.7.7.6]
TEA012297.1	K03006	DNA-directed RNA polymerase II subunit RPB1 [EC:2.7.7.6]
TEA016527.1	K03006	DNA-directed RNA polymerase II subunit RPB1 [EC:2.7.7.6]
TEA017982.1	K03006	DNA-directed RNA polymerase II subunit RPB1 [EC:2.7.7.6]
TEA017986.1	K03006	DNA-directed RNA polymerase II subunit RPB1 [EC:2.7.7.6]
TEA022806.1	K03006	DNA-directed RNA polymerase II subunit RPB1 [EC:2.7.7.6]
TEA025810.1	K03006	DNA-directed RNA polymerase II subunit RPB1 [EC:2.7.7.6]
TEA026879.1	K03006	DNA-directed RNA polymerase II subunit RPB1 [EC:2.7.7.6]
TEA027876.1	K03006	DNA-directed RNA polymerase II subunit RPB1 [EC:2.7.7.6]
TEA029456.1	K03006	DNA-directed RNA polymerase II subunit RPB1 [EC:2.7.7.6]
TEA030607.1	K03006	DNA-directed RNA polymerase II subunit RPB1 [EC:2.7.7.6]
TEA031025.1	K03006	DNA-directed RNA polymerase II subunit RPB1 [EC:2.7.7.6]
TEA031288.1	K03006	DNA-directed RNA polymerase II subunit RPB1 [EC:2.7.7.6]
TEA031836.1	K03006	DNA-directed RNA polymerase II subunit RPB1 [EC:2.7.7.6]
TEA033044.1	K03006	DNA-directed RNA polymerase II subunit RPB1 [EC:2.7.7.6]
TEA033045.1	K03006	DNA-directed RNA polymerase II subunit RPB1 [EC:2.7.7.6]
TEA008247.1	K03010	DNA-directed RNA polymerase II subunit RPB2 [EC:2.7.7.6]
TEA011886.1	K03010	DNA-directed RNA polymerase II subunit RPB2 [EC:2.7.7.6]
TEA011671.1	K03019	DNA-directed RNA polymerase III subunit RPC11
TEA020113.1	K03021	DNA-directed RNA polymerase III subunit RPC2 [EC:2.7.7.6]
TEA014910.1	K03032	26S proteasome regulatory subunit N2
TEA000432.1	K03036	26S proteasome regulatory subunit N6
TEA011487.1	K03036	26S proteasome regulatory subunit N6
TEA025949.1	K03036	26S proteasome regulatory subunit N6
TEA029164.1	K03036	26S proteasome regulatory subunit N6
TEA003342.1	K03064	26S proteasome regulatory subunit T4
TEA013279.1	K03083	glycogen synthase kinase 3 beta [EC:2.7.11.26]
TEA022061.1	K03083	glycogen synthase kinase 3 beta [EC:2.7.11.26]
TEA005616.1	K03094	S-phase kinase-associated protein 1
TEA009399.1	K03094	S-phase kinase-associated protein 1
TEA015555.1	K03094	S-phase kinase-associated protein 1
TEA028697.1	K03094	S-phase kinase-associated protein 1
TEA029901.1	K03094	S-phase kinase-associated protein 1
TEA033137.1	K03094	S-phase kinase-associated protein 1
TEA014968.1	K03097	casein kinase II subunit alpha [EC:2.7.11.1]
TEA030402.1	K03097	casein kinase II subunit alpha [EC:2.7.11.1]
TEA028717.1	K03098	apolipoprotein D and lipocalin family protein
TEA003115.1	K03100	signal peptidase I [EC:3.4.21.89]
TEA027738.1	K03113	translation initiation factor 1
TEA027303.1	K03124	transcription initiation factor TFIIB
TEA020614.1	K03126	transcription initiation factor TFIID subunit 12
TEA019777.1	K03146	thiamine thiazole synthase
TEA025860.1	K03147	phosphomethylpyrimidine synthase [EC:4.1.99.17]
TEA025465.1	K03178	ubiquitin-activating enzyme E1 [EC:6.2.1.45]
TEA018072.1	K03189	urease accessory protein
TEA025627.1	K03189	urease accessory protein
TEA007934.1	K03231	elongation factor 1-alpha
TEA016615.1	K03231	elongation factor 1-alpha
TEA028612.1	K03231	elongation factor 1-alpha
TEA012329.1	K03232	elongation factor 1-beta
TEA024603.1	K03234	elongation factor 2
TEA023473.1	K03237	translation initiation factor 2 subunit 1
TEA011801.1	K03238	translation initiation factor 2 subunit 2
TEA008597.1	K03239	translation initiation factor eIF-2B subunit alpha
TEA030204.1	K03239	translation initiation factor eIF-2B subunit alpha
TEA030906.1	K03239	translation initiation factor eIF-2B subunit alpha
TEA032973.1	K03239	translation initiation factor eIF-2B subunit alpha
TEA000894.1	K03251	translation initiation factor 3 subunit D
TEA027019.1	K03251	translation initiation factor 3 subunit D
TEA008366.1	K03253	translation initiation factor 3 subunit B
TEA025964.1	K03253	translation initiation factor 3 subunit B
TEA009736.1	K03255	protein TIF31
TEA025250.1	K03260	translation initiation factor 4G
TEA030522.1	K03260	translation initiation factor 4G
TEA000868.1	K03263	translation initiation factor 5A
TEA006084.1	K03265	peptide chain release factor subunit 1
TEA000214.1	K03283	heat shock 70kDa protein 1/8
TEA005970.1	K03283	heat shock 70kDa protein 1/8
TEA006051.1	K03283	heat shock 70kDa protein 1/8
TEA011686.1	K03283	heat shock 70kDa protein 1/8
TEA016722.1	K03283	heat shock 70kDa protein 1/8
TEA020203.1	K03283	heat shock 70kDa protein 1/8
TEA022542.1	K03283	heat shock 70kDa protein 1/8
TEA029776.1	K03283	heat shock 70kDa protein 1/8
TEA032553.1	K03283	heat shock 70kDa protein 1/8
TEA020444.1	K03294	basic amino acid/polyamine antiporter, APA family
TEA031817.1	K03294	basic amino acid/polyamine antiporter, APA family
TEA030175.1	K03320	ammonium transporter, Amt family
TEA002366.1	K03327	multidrug resistance protein, MATE family
TEA006173.1	K03327	multidrug resistance protein, MATE family
TEA012319.1	K03327	multidrug resistance protein, MATE family
TEA017874.1	K03327	multidrug resistance protein, MATE family
TEA027806.1	K03327	multidrug resistance protein, MATE family
TEA027941.1	K03327	multidrug resistance protein, MATE family
TEA008514.1	K03362	F-box and WD-40 domain protein 1/11
TEA025178.1	K03362	F-box and WD-40 domain protein 1/11
TEA029183.1	K03362	F-box and WD-40 domain protein 1/11
TEA027603.1	K03363	cell division cycle 20, cofactor of APC complex
TEA024237.1	K03386	peroxiredoxin (alkyl hydroperoxide reductase subunit C) [EC:1.11.1.15]
TEA030430.1	K03386	peroxiredoxin (alkyl hydroperoxide reductase subunit C) [EC:1.11.1.15]
TEA005284.1	K03456	serine/threonine-protein phosphatase 2A regulatory subunit A
TEA004113.1	K03457	nucleobase:cation symporter-1, NCS1 family
TEA010987.1	K03505	DNA polymerase delta subunit 4
TEA012743.1	K03509	DNA polymerase eta [EC:2.7.7.7]
TEA015713.1	K03509	DNA polymerase eta [EC:2.7.7.7]
TEA021528.1	K03509	DNA polymerase eta [EC:2.7.7.7]
TEA015108.1	K03511	DNA polymerase kappa [EC:2.7.7.7]
TEA010494.1	K03526	(E)-4-hydroxy-3-methylbut-2-enyl-diphosphate synthase [EC:1.17.7.1 1.17.7.3]
TEA013763.1	K03526	(E)-4-hydroxy-3-methylbut-2-enyl-diphosphate synthase [EC:1.17.7.1 1.17.7.3]
TEA026546.1	K03539	ribonuclease P/MRP protein subunit RPP1 [EC:3.1.26.5]
TEA011923.1	K03542	photosystem II 22kDa protein
TEA016241.1	K03549	KUP system potassium uptake protein
TEA021660.1	K03549	KUP system potassium uptake protein
TEA022010.1	K03549	KUP system potassium uptake protein
TEA027119.1	K03549	KUP system potassium uptake protein
TEA032656.1	K03549	KUP system potassium uptake protein
TEA033453.1	K03627	putative transcription factor
TEA015124.1	K03671	thioredoxin 1
TEA032100.1	K03671	thioredoxin 1
TEA012816.1	K03676	glutaredoxin 3
TEA023640.1	K03676	glutaredoxin 3
TEA005217.1	K03686	molecular chaperone DnaJ
TEA005279.1	K03686	molecular chaperone DnaJ
TEA005291.1	K03686	molecular chaperone DnaJ
TEA030244.1	K03686	molecular chaperone DnaJ
TEA006851.1	K03695	ATP-dependent Clp protease ATP-binding subunit ClpB
TEA013305.1	K03695	ATP-dependent Clp protease ATP-binding subunit ClpB
TEA010679.1	K03798	cell division protease FtsH [EC:3.4.24.-]
TEA013153.1	K03809	NAD(P)H dehydrogenase (quinone) [EC:1.6.5.2]
TEA019660.1	K03834	tyrosine-specific transport protein
TEA032716.1	K03843	alpha-1,3/alpha-1,6-mannosyltransferase [EC:2.4.1.132 2.4.1.257]
TEA004175.1	K03860	phosphatidylinositol glycan, class Q
TEA014441.1	K03868	RING-box protein 1
TEA017816.1	K03868	RING-box protein 1
TEA015704.1	K03921	acyl-[acyl-carrier-protein] desaturase [EC:1.14.19.2 1.14.19.11 1.14.19.26]
TEA008024.1	K03941	NADH dehydrogenase (ubiquinone) Fe-S protein 8 [EC:1.6.5.3 1.6.99.3]
TEA012294.1	K03955	NADH dehydrogenase (ubiquinone) 1 alpha/beta subcomplex 1
TEA023401.1	K03955	NADH dehydrogenase (ubiquinone) 1 alpha/beta subcomplex 1
TEA025398.1	K03978	GTP-binding protein
TEA029776.1	K04043	molecular chaperone DnaK
TEA003103.1	K04077	chaperonin GroEL
TEA011087.1	K04077	chaperonin GroEL
TEA000841.1	K04078	chaperonin GroES
TEA020995.1	K04078	chaperonin GroES
TEA025251.1	K04078	chaperonin GroES
TEA003992.1	K04079	molecular chaperone HtpG
TEA027790.1	K04079	molecular chaperone HtpG
TEA027891.1	K04123	ent-kaurenoic acid hydroxylase [EC:1.14.13.79]
TEA000470.1	K04124	gibberellin 3-beta-dioxygenase [EC:1.14.11.15]
TEA000474.1	K04124	gibberellin 3-beta-dioxygenase [EC:1.14.11.15]
TEA009011.1	K04124	gibberellin 3-beta-dioxygenase [EC:1.14.11.15]
TEA016482.1	K04124	gibberellin 3-beta-dioxygenase [EC:1.14.11.15]
TEA018051.1	K04124	gibberellin 3-beta-dioxygenase [EC:1.14.11.15]
TEA024231.1	K04124	gibberellin 3-beta-dioxygenase [EC:1.14.11.15]
TEA027915.1	K04124	gibberellin 3-beta-dioxygenase [EC:1.14.11.15]
TEA031172.1	K04124	gibberellin 3-beta-dioxygenase [EC:1.14.11.15]
TEA031247.1	K04124	gibberellin 3-beta-dioxygenase [EC:1.14.11.15]
TEA033871.1	K04124	gibberellin 3-beta-dioxygenase [EC:1.14.11.15]
TEA009011.1	K04125	gibberellin 2-oxidase [EC:1.14.11.13]
TEA016475.1	K04125	gibberellin 2-oxidase [EC:1.14.11.13]
TEA016482.1	K04125	gibberellin 2-oxidase [EC:1.14.11.13]
TEA023941.1	K04125	gibberellin 2-oxidase [EC:1.14.11.13]
TEA031172.1	K04125	gibberellin 2-oxidase [EC:1.14.11.13]
TEA031223.1	K04365	B-Raf proto-oncogene serine/threonine-protein kinase [EC:2.7.11.1]
TEA007510.1	K04368	mitogen-activated protein kinase kinase 1 [EC:2.7.12.2]
TEA019154.1	K04374	cyclic AMP-dependent transcription factor ATF-4
TEA033201.1	K04382	serine/threonine-protein phosphatase 2A catalytic subunit [EC:3.1.3.16]
TEA006473.1	K04421	mitogen-activated protein kinase kinase kinase 3 [EC:2.7.11.25]
TEA032621.1	K04421	mitogen-activated protein kinase kinase kinase 3 [EC:2.7.11.25]
TEA009736.1	K04422	mitogen-activated protein kinase kinase kinase 13 [EC:2.7.11.25]
TEA031278.1	K04422	mitogen-activated protein kinase kinase kinase 13 [EC:2.7.11.25]
TEA019143.1	K04424	sterile alpha motif and leucine zipper containing kinase AZK [EC:2.7.11.25]
TEA024408.1	K04424	sterile alpha motif and leucine zipper containing kinase AZK [EC:2.7.11.25]
TEA031223.1	K04424	sterile alpha motif and leucine zipper containing kinase AZK [EC:2.7.11.25]
TEA002486.1	K04427	mitogen-activated protein kinase kinase kinase 7 [EC:2.7.11.25]
TEA009262.1	K04427	mitogen-activated protein kinase kinase kinase 7 [EC:2.7.11.25]
TEA016816.1	K04427	mitogen-activated protein kinase kinase kinase 7 [EC:2.7.11.25]
TEA017250.1	K04427	mitogen-activated protein kinase kinase kinase 7 [EC:2.7.11.25]
TEA030940.1	K04427	mitogen-activated protein kinase kinase kinase 7 [EC:2.7.11.25]
TEA031909.1	K04427	mitogen-activated protein kinase kinase kinase 7 [EC:2.7.11.25]
TEA003337.1	K04454	MADS-box transcription enhancer factor 2C
TEA016944.1	K04454	MADS-box transcription enhancer factor 2C
TEA008349.1	K04460	serine/threonine-protein phosphatase 5 [EC:3.1.3.16]
TEA006408.1	K04498	E1A/CREB-binding protein [EC:2.3.1.48]
TEA002367.1	K04506	E3 ubiquitin-protein ligase SIAH1 [EC:2.3.2.27]
TEA006208.1	K04506	E3 ubiquitin-protein ligase SIAH1 [EC:2.3.2.27]
TEA026279.1	K04507	calcyclin binding protein
TEA016097.1	K04523	ubiquilin
TEA011718.1	K04567	lysyl-tRNA synthetase, class II [EC:6.1.1.6]
TEA020113.1	K04567	lysyl-tRNA synthetase, class II [EC:6.1.1.6]
TEA002418.1	K04628	2-hydroxyacylsphingosine 1-beta-galactosyltransferase [EC:2.4.1.45]
TEA007047.1	K04628	2-hydroxyacylsphingosine 1-beta-galactosyltransferase [EC:2.4.1.45]
TEA007057.1	K04628	2-hydroxyacylsphingosine 1-beta-galactosyltransferase [EC:2.4.1.45]
TEA023030.1	K04628	2-hydroxyacylsphingosine 1-beta-galactosyltransferase [EC:2.4.1.45]
TEA015104.1	K04688	p70 ribosomal S6 kinase [EC:2.7.11.1]
TEA002121.1	K04712	sphingolipid Delta-4 desaturase [EC:1.14.-.-]
TEA002573.1	K04712	sphingolipid Delta-4 desaturase [EC:1.14.-.-]
TEA027398.1	K04712	sphingolipid Delta-4 desaturase [EC:1.14.-.-]
TEA030219.1	K04713	sphinganine C4-monooxygenase [EC:1.14.18.5]
TEA001392.1	K04730	interleukin-1 receptor-associated kinase 1 [EC:2.7.11.1]
TEA003603.1	K04730	interleukin-1 receptor-associated kinase 1 [EC:2.7.11.1]
TEA005398.1	K04730	interleukin-1 receptor-associated kinase 1 [EC:2.7.11.1]
TEA011196.1	K04730	interleukin-1 receptor-associated kinase 1 [EC:2.7.11.1]
TEA011782.1	K04730	interleukin-1 receptor-associated kinase 1 [EC:2.7.11.1]
TEA015734.1	K04730	interleukin-1 receptor-associated kinase 1 [EC:2.7.11.1]
TEA019226.1	K04730	interleukin-1 receptor-associated kinase 1 [EC:2.7.11.1]
TEA023164.1	K04730	interleukin-1 receptor-associated kinase 1 [EC:2.7.11.1]
TEA023377.1	K04730	interleukin-1 receptor-associated kinase 1 [EC:2.7.11.1]
TEA030641.1	K04730	interleukin-1 receptor-associated kinase 1 [EC:2.7.11.1]
TEA032108.1	K04730	interleukin-1 receptor-associated kinase 1 [EC:2.7.11.1]
TEA032657.1	K04730	interleukin-1 receptor-associated kinase 1 [EC:2.7.11.1]
TEA032958.1	K04730	interleukin-1 receptor-associated kinase 1 [EC:2.7.11.1]
TEA001107.1	K04733	interleukin-1 receptor-associated kinase 4 [EC:2.7.11.1]
TEA001392.1	K04733	interleukin-1 receptor-associated kinase 4 [EC:2.7.11.1]
TEA001706.1	K04733	interleukin-1 receptor-associated kinase 4 [EC:2.7.11.1]
TEA002118.1	K04733	interleukin-1 receptor-associated kinase 4 [EC:2.7.11.1]
TEA002486.1	K04733	interleukin-1 receptor-associated kinase 4 [EC:2.7.11.1]
TEA002766.1	K04733	interleukin-1 receptor-associated kinase 4 [EC:2.7.11.1]
TEA002897.1	K04733	interleukin-1 receptor-associated kinase 4 [EC:2.7.11.1]
TEA003145.1	K04733	interleukin-1 receptor-associated kinase 4 [EC:2.7.11.1]
TEA003254.1	K04733	interleukin-1 receptor-associated kinase 4 [EC:2.7.11.1]
TEA003603.1	K04733	interleukin-1 receptor-associated kinase 4 [EC:2.7.11.1]
TEA003776.1	K04733	interleukin-1 receptor-associated kinase 4 [EC:2.7.11.1]
TEA003906.1	K04733	interleukin-1 receptor-associated kinase 4 [EC:2.7.11.1]
TEA004014.1	K04733	interleukin-1 receptor-associated kinase 4 [EC:2.7.11.1]
TEA004133.1	K04733	interleukin-1 receptor-associated kinase 4 [EC:2.7.11.1]
TEA004467.1	K04733	interleukin-1 receptor-associated kinase 4 [EC:2.7.11.1]
TEA004524.1	K04733	interleukin-1 receptor-associated kinase 4 [EC:2.7.11.1]
TEA005276.1	K04733	interleukin-1 receptor-associated kinase 4 [EC:2.7.11.1]
TEA005277.1	K04733	interleukin-1 receptor-associated kinase 4 [EC:2.7.11.1]
TEA005398.1	K04733	interleukin-1 receptor-associated kinase 4 [EC:2.7.11.1]
TEA005623.1	K04733	interleukin-1 receptor-associated kinase 4 [EC:2.7.11.1]
TEA005796.1	K04733	interleukin-1 receptor-associated kinase 4 [EC:2.7.11.1]
TEA005798.1	K04733	interleukin-1 receptor-associated kinase 4 [EC:2.7.11.1]
TEA006040.1	K04733	interleukin-1 receptor-associated kinase 4 [EC:2.7.11.1]
TEA006871.1	K04733	interleukin-1 receptor-associated kinase 4 [EC:2.7.11.1]
TEA006943.1	K04733	interleukin-1 receptor-associated kinase 4 [EC:2.7.11.1]
TEA007201.1	K04733	interleukin-1 receptor-associated kinase 4 [EC:2.7.11.1]
TEA007240.1	K04733	interleukin-1 receptor-associated kinase 4 [EC:2.7.11.1]
TEA007676.1	K04733	interleukin-1 receptor-associated kinase 4 [EC:2.7.11.1]
TEA009628.1	K04733	interleukin-1 receptor-associated kinase 4 [EC:2.7.11.1]
TEA009860.1	K04733	interleukin-1 receptor-associated kinase 4 [EC:2.7.11.1]
TEA010135.1	K04733	interleukin-1 receptor-associated kinase 4 [EC:2.7.11.1]
TEA010164.1	K04733	interleukin-1 receptor-associated kinase 4 [EC:2.7.11.1]
TEA010385.1	K04733	interleukin-1 receptor-associated kinase 4 [EC:2.7.11.1]
TEA010553.1	K04733	interleukin-1 receptor-associated kinase 4 [EC:2.7.11.1]
TEA011196.1	K04733	interleukin-1 receptor-associated kinase 4 [EC:2.7.11.1]
TEA011782.1	K04733	interleukin-1 receptor-associated kinase 4 [EC:2.7.11.1]
TEA012297.1	K04733	interleukin-1 receptor-associated kinase 4 [EC:2.7.11.1]
TEA012723.1	K04733	interleukin-1 receptor-associated kinase 4 [EC:2.7.11.1]
TEA013089.1	K04733	interleukin-1 receptor-associated kinase 4 [EC:2.7.11.1]
TEA013212.1	K04733	interleukin-1 receptor-associated kinase 4 [EC:2.7.11.1]
TEA013539.1	K04733	interleukin-1 receptor-associated kinase 4 [EC:2.7.11.1]
TEA013554.1	K04733	interleukin-1 receptor-associated kinase 4 [EC:2.7.11.1]
TEA014254.1	K04733	interleukin-1 receptor-associated kinase 4 [EC:2.7.11.1]
TEA014256.1	K04733	interleukin-1 receptor-associated kinase 4 [EC:2.7.11.1]
TEA014441.1	K04733	interleukin-1 receptor-associated kinase 4 [EC:2.7.11.1]
TEA015428.1	K04733	interleukin-1 receptor-associated kinase 4 [EC:2.7.11.1]
TEA015528.1	K04733	interleukin-1 receptor-associated kinase 4 [EC:2.7.11.1]
TEA015734.1	K04733	interleukin-1 receptor-associated kinase 4 [EC:2.7.11.1]
TEA015942.1	K04733	interleukin-1 receptor-associated kinase 4 [EC:2.7.11.1]
TEA016395.1	K04733	interleukin-1 receptor-associated kinase 4 [EC:2.7.11.1]
TEA016545.1	K04733	interleukin-1 receptor-associated kinase 4 [EC:2.7.11.1]
TEA016590.1	K04733	interleukin-1 receptor-associated kinase 4 [EC:2.7.11.1]
TEA016712.1	K04733	interleukin-1 receptor-associated kinase 4 [EC:2.7.11.1]
TEA016723.1	K04733	interleukin-1 receptor-associated kinase 4 [EC:2.7.11.1]
TEA016782.1	K04733	interleukin-1 receptor-associated kinase 4 [EC:2.7.11.1]
TEA017541.1	K04733	interleukin-1 receptor-associated kinase 4 [EC:2.7.11.1]
TEA017816.1	K04733	interleukin-1 receptor-associated kinase 4 [EC:2.7.11.1]
TEA017982.1	K04733	interleukin-1 receptor-associated kinase 4 [EC:2.7.11.1]
TEA017986.1	K04733	interleukin-1 receptor-associated kinase 4 [EC:2.7.11.1]
TEA018668.1	K04733	interleukin-1 receptor-associated kinase 4 [EC:2.7.11.1]
TEA018848.1	K04733	interleukin-1 receptor-associated kinase 4 [EC:2.7.11.1]
TEA019768.1	K04733	interleukin-1 receptor-associated kinase 4 [EC:2.7.11.1]
TEA020253.1	K04733	interleukin-1 receptor-associated kinase 4 [EC:2.7.11.1]
TEA020393.1	K04733	interleukin-1 receptor-associated kinase 4 [EC:2.7.11.1]
TEA020410.1	K04733	interleukin-1 receptor-associated kinase 4 [EC:2.7.11.1]
TEA020587.1	K04733	interleukin-1 receptor-associated kinase 4 [EC:2.7.11.1]
TEA020590.1	K04733	interleukin-1 receptor-associated kinase 4 [EC:2.7.11.1]
TEA020782.1	K04733	interleukin-1 receptor-associated kinase 4 [EC:2.7.11.1]
TEA021261.1	K04733	interleukin-1 receptor-associated kinase 4 [EC:2.7.11.1]
TEA022221.1	K04733	interleukin-1 receptor-associated kinase 4 [EC:2.7.11.1]
TEA022676.1	K04733	interleukin-1 receptor-associated kinase 4 [EC:2.7.11.1]
TEA022806.1	K04733	interleukin-1 receptor-associated kinase 4 [EC:2.7.11.1]
TEA023018.1	K04733	interleukin-1 receptor-associated kinase 4 [EC:2.7.11.1]
TEA023164.1	K04733	interleukin-1 receptor-associated kinase 4 [EC:2.7.11.1]
TEA023377.1	K04733	interleukin-1 receptor-associated kinase 4 [EC:2.7.11.1]
TEA024462.1	K04733	interleukin-1 receptor-associated kinase 4 [EC:2.7.11.1]
TEA024590.1	K04733	interleukin-1 receptor-associated kinase 4 [EC:2.7.11.1]
TEA024962.1	K04733	interleukin-1 receptor-associated kinase 4 [EC:2.7.11.1]
TEA025008.1	K04733	interleukin-1 receptor-associated kinase 4 [EC:2.7.11.1]
TEA025279.1	K04733	interleukin-1 receptor-associated kinase 4 [EC:2.7.11.1]
TEA025533.1	K04733	interleukin-1 receptor-associated kinase 4 [EC:2.7.11.1]
TEA025810.1	K04733	interleukin-1 receptor-associated kinase 4 [EC:2.7.11.1]
TEA026123.1	K04733	interleukin-1 receptor-associated kinase 4 [EC:2.7.11.1]
TEA026124.1	K04733	interleukin-1 receptor-associated kinase 4 [EC:2.7.11.1]
TEA026507.1	K04733	interleukin-1 receptor-associated kinase 4 [EC:2.7.11.1]
TEA026580.1	K04733	interleukin-1 receptor-associated kinase 4 [EC:2.7.11.1]
TEA026649.1	K04733	interleukin-1 receptor-associated kinase 4 [EC:2.7.11.1]
TEA026800.1	K04733	interleukin-1 receptor-associated kinase 4 [EC:2.7.11.1]
TEA027021.1	K04733	interleukin-1 receptor-associated kinase 4 [EC:2.7.11.1]
TEA027610.1	K04733	interleukin-1 receptor-associated kinase 4 [EC:2.7.11.1]
TEA027771.1	K04733	interleukin-1 receptor-associated kinase 4 [EC:2.7.11.1]
TEA027864.1	K04733	interleukin-1 receptor-associated kinase 4 [EC:2.7.11.1]
TEA027876.1	K04733	interleukin-1 receptor-associated kinase 4 [EC:2.7.11.1]
TEA028123.1	K04733	interleukin-1 receptor-associated kinase 4 [EC:2.7.11.1]
TEA028417.1	K04733	interleukin-1 receptor-associated kinase 4 [EC:2.7.11.1]
TEA028712.1	K04733	interleukin-1 receptor-associated kinase 4 [EC:2.7.11.1]
TEA029456.1	K04733	interleukin-1 receptor-associated kinase 4 [EC:2.7.11.1]
TEA029543.1	K04733	interleukin-1 receptor-associated kinase 4 [EC:2.7.11.1]
TEA030211.1	K04733	interleukin-1 receptor-associated kinase 4 [EC:2.7.11.1]
TEA030552.1	K04733	interleukin-1 receptor-associated kinase 4 [EC:2.7.11.1]
TEA030641.1	K04733	interleukin-1 receptor-associated kinase 4 [EC:2.7.11.1]
TEA030940.1	K04733	interleukin-1 receptor-associated kinase 4 [EC:2.7.11.1]
TEA031288.1	K04733	interleukin-1 receptor-associated kinase 4 [EC:2.7.11.1]
TEA031705.1	K04733	interleukin-1 receptor-associated kinase 4 [EC:2.7.11.1]
TEA031717.1	K04733	interleukin-1 receptor-associated kinase 4 [EC:2.7.11.1]
TEA031836.1	K04733	interleukin-1 receptor-associated kinase 4 [EC:2.7.11.1]
TEA032108.1	K04733	interleukin-1 receptor-associated kinase 4 [EC:2.7.11.1]
TEA032349.1	K04733	interleukin-1 receptor-associated kinase 4 [EC:2.7.11.1]
TEA032657.1	K04733	interleukin-1 receptor-associated kinase 4 [EC:2.7.11.1]
TEA032837.1	K04733	interleukin-1 receptor-associated kinase 4 [EC:2.7.11.1]
TEA032985.1	K04733	interleukin-1 receptor-associated kinase 4 [EC:2.7.11.1]
TEA033044.1	K04733	interleukin-1 receptor-associated kinase 4 [EC:2.7.11.1]
TEA033045.1	K04733	interleukin-1 receptor-associated kinase 4 [EC:2.7.11.1]
TEA033709.1	K04733	interleukin-1 receptor-associated kinase 4 [EC:2.7.11.1]
TEA033864.1	K04733	interleukin-1 receptor-associated kinase 4 [EC:2.7.11.1]
TEA033897.1	K04733	interleukin-1 receptor-associated kinase 4 [EC:2.7.11.1]
TEA031744.1	K04802	proliferating cell nuclear antigen
TEA016879.1	K05275	pyridoxine 4-dehydrogenase [EC:1.1.1.65]
TEA010322.1	K05277	leucoanthocyanidin dioxygenase [EC:1.14.11.19]
TEA000404.1	K05278	flavonol synthase [EC:1.14.11.23]
TEA004831.1	K05278	flavonol synthase [EC:1.14.11.23]
TEA006643.1	K05278	flavonol synthase [EC:1.14.11.23]
TEA010326.1	K05278	flavonol synthase [EC:1.14.11.23]
TEA010328.1	K05278	flavonol synthase [EC:1.14.11.23]
TEA016475.1	K05278	flavonol synthase [EC:1.14.11.23]
TEA018051.1	K05278	flavonol synthase [EC:1.14.11.23]
TEA018444.1	K05278	flavonol synthase [EC:1.14.11.23]
TEA020629.1	K05278	flavonol synthase [EC:1.14.11.23]
TEA021784.1	K05278	flavonol synthase [EC:1.14.11.23]
TEA023740.1	K05278	flavonol synthase [EC:1.14.11.23]
TEA023937.1	K05278	flavonol synthase [EC:1.14.11.23]
TEA023941.1	K05278	flavonol synthase [EC:1.14.11.23]
TEA023946.1	K05278	flavonol synthase [EC:1.14.11.23]
TEA024231.1	K05278	flavonol synthase [EC:1.14.11.23]
TEA024756.1	K05278	flavonol synthase [EC:1.14.11.23]
TEA027220.1	K05278	flavonol synthase [EC:1.14.11.23]
TEA027915.1	K05278	flavonol synthase [EC:1.14.11.23]
TEA033515.1	K05278	flavonol synthase [EC:1.14.11.23]
TEA033871.1	K05278	flavonol synthase [EC:1.14.11.23]
TEA007491.1	K05279	flavonol 3-O-methyltransferase [EC:2.1.1.76]
TEA006847.1	K05280	flavonoid 3'-monooxygenase [EC:1.14.13.21]
TEA010133.1	K05280	flavonoid 3'-monooxygenase [EC:1.14.13.21]
TEA016716.1	K05280	flavonoid 3'-monooxygenase [EC:1.14.13.21]
TEA016718.1	K05280	flavonoid 3'-monooxygenase [EC:1.14.13.21]
TEA023937.1	K05282	gibberellin 20-oxidase [EC:1.14.11.12]
TEA031247.1	K05282	gibberellin 20-oxidase [EC:1.14.11.12]
TEA025584.1	K05298	glyceraldehyde-3-phosphate dehydrogenase (NADP+) (phosphorylating) [EC:1.2.1.13]
TEA020064.1	K05349	beta-glucosidase [EC:3.2.1.21]
TEA028587.1	K05349	beta-glucosidase [EC:3.2.1.21]
TEA008832.1	K05350	beta-glucosidase [EC:3.2.1.21]
TEA028695.1	K05350	beta-glucosidase [EC:3.2.1.21]
TEA000809.1	K05359	arogenate/prephenate dehydratase [EC:4.2.1.91 4.2.1.51]
TEA033282.1	K05359	arogenate/prephenate dehydratase [EC:4.2.1.91 4.2.1.51]
TEA008353.1	K05391	cyclic nucleotide gated channel, other eukaryote
TEA021718.1	K05391	cyclic nucleotide gated channel, other eukaryote
TEA031956.1	K05399	lipopolysaccharide-binding protein
TEA029877.1	K05546	alpha 1,3-glucosidase [EC:3.2.1.84]
TEA006942.1	K05605	3-hydroxyisobutyryl-CoA hydrolase [EC:3.1.2.4]
TEA025310.1	K05605	3-hydroxyisobutyryl-CoA hydrolase [EC:3.1.2.4]
TEA019131.1	K05607	methylglutaconyl-CoA hydratase [EC:4.2.1.18]
TEA014747.1	K05609	ubiquitin carboxyl-terminal hydrolase L3 [EC:3.4.19.12]
TEA031706.1	K05643	ATP-binding cassette, subfamily A (ABC1), member 3
TEA031723.1	K05643	ATP-binding cassette, subfamily A (ABC1), member 3
TEA013868.1	K05656	ATP-binding cassette, subfamily B (MDR/TAP), member 9
TEA004983.1	K05658	ATP-binding cassette, subfamily B (MDR/TAP), member 1 [EC:3.6.3.44]
TEA010703.1	K05658	ATP-binding cassette, subfamily B (MDR/TAP), member 1 [EC:3.6.3.44]
TEA023178.1	K05658	ATP-binding cassette, subfamily B (MDR/TAP), member 1 [EC:3.6.3.44]
TEA026744.1	K05658	ATP-binding cassette, subfamily B (MDR/TAP), member 1 [EC:3.6.3.44]
TEA026748.1	K05658	ATP-binding cassette, subfamily B (MDR/TAP), member 1 [EC:3.6.3.44]
TEA026827.1	K05658	ATP-binding cassette, subfamily B (MDR/TAP), member 1 [EC:3.6.3.44]
TEA027830.1	K05658	ATP-binding cassette, subfamily B (MDR/TAP), member 1 [EC:3.6.3.44]
TEA030099.1	K05658	ATP-binding cassette, subfamily B (MDR/TAP), member 1 [EC:3.6.3.44]
TEA030566.1	K05658	ATP-binding cassette, subfamily B (MDR/TAP), member 1 [EC:3.6.3.44]
TEA002676.1	K05681	ATP-binding cassette, subfamily G (WHITE), member 2
TEA004622.1	K05681	ATP-binding cassette, subfamily G (WHITE), member 2
TEA005434.1	K05681	ATP-binding cassette, subfamily G (WHITE), member 2
TEA007736.1	K05681	ATP-binding cassette, subfamily G (WHITE), member 2
TEA014778.1	K05681	ATP-binding cassette, subfamily G (WHITE), member 2
TEA019992.1	K05681	ATP-binding cassette, subfamily G (WHITE), member 2
TEA022557.1	K05681	ATP-binding cassette, subfamily G (WHITE), member 2
TEA022875.1	K05681	ATP-binding cassette, subfamily G (WHITE), member 2
TEA025718.1	K05681	ATP-binding cassette, subfamily G (WHITE), member 2
TEA027636.1	K05681	ATP-binding cassette, subfamily G (WHITE), member 2
TEA031848.1	K05681	ATP-binding cassette, subfamily G (WHITE), member 2
TEA005132.1	K05747	Wiskott-Aldrich syndrome protein
TEA005487.1	K05747	Wiskott-Aldrich syndrome protein
TEA005616.1	K05747	Wiskott-Aldrich syndrome protein
TEA008293.1	K05747	Wiskott-Aldrich syndrome protein
TEA008911.1	K05747	Wiskott-Aldrich syndrome protein
TEA009037.1	K05747	Wiskott-Aldrich syndrome protein
TEA013608.1	K05747	Wiskott-Aldrich syndrome protein
TEA014023.1	K05747	Wiskott-Aldrich syndrome protein
TEA017441.1	K05747	Wiskott-Aldrich syndrome protein
TEA018584.1	K05747	Wiskott-Aldrich syndrome protein
TEA018741.1	K05747	Wiskott-Aldrich syndrome protein
TEA021368.1	K05747	Wiskott-Aldrich syndrome protein
TEA024808.1	K05747	Wiskott-Aldrich syndrome protein
TEA027253.1	K05747	Wiskott-Aldrich syndrome protein
TEA028936.1	K05747	Wiskott-Aldrich syndrome protein
TEA032697.1	K05747	Wiskott-Aldrich syndrome protein
TEA014064.1	K05759	profilin
TEA015519.1	K05759	profilin
TEA000257.1	K05765	cofilin
TEA020752.1	K05765	cofilin
TEA021548.1	K05765	cofilin
TEA025004.1	K05765	cofilin
TEA025619.1	K05765	cofilin
TEA033463.1	K05765	cofilin
TEA028147.1	K05770	benzodiazapine receptor
TEA025907.1	K05894	12-oxophytodienoic acid reductase [EC:1.3.1.42]
TEA026804.1	K05894	12-oxophytodienoic acid reductase [EC:1.3.1.42]
TEA026806.1	K05894	12-oxophytodienoic acid reductase [EC:1.3.1.42]
TEA015346.1	K05907	adenylyl-sulfate reductase (glutathione) [EC:1.8.4.9]
TEA006731.1	K05909	laccase [EC:1.10.3.2]
TEA006738.1	K05909	laccase [EC:1.10.3.2]
TEA009260.1	K05909	laccase [EC:1.10.3.2]
TEA020236.1	K05909	laccase [EC:1.10.3.2]
TEA024991.1	K05909	laccase [EC:1.10.3.2]
TEA027461.1	K05909	laccase [EC:1.10.3.2]
TEA028726.1	K05909	laccase [EC:1.10.3.2]
TEA031553.1	K05909	laccase [EC:1.10.3.2]
TEA032099.1	K05909	laccase [EC:1.10.3.2]
TEA033818.1	K05909	laccase [EC:1.10.3.2]
TEA027685.1	K05917	sterol 14-demethylase [EC:1.14.13.70]
TEA006400.1	K05929	phosphoethanolamine N-methyltransferase [EC:2.1.1.103]
TEA017204.1	K05933	aminocyclopropanecarboxylate oxidase [EC:1.14.17.4]
TEA021049.1	K05933	aminocyclopropanecarboxylate oxidase [EC:1.14.17.4]
TEA023897.1	K05933	aminocyclopropanecarboxylate oxidase [EC:1.14.17.4]
TEA033515.1	K05933	aminocyclopropanecarboxylate oxidase [EC:1.14.17.4]
TEA004609.1	K05941	glutathione gamma-glutamylcysteinyltransferase [EC:2.3.2.15]
TEA009399.1	K05941	glutathione gamma-glutamylcysteinyltransferase [EC:2.3.2.15]
TEA014781.1	K05941	glutathione gamma-glutamylcysteinyltransferase [EC:2.3.2.15]
TEA017282.1	K05941	glutathione gamma-glutamylcysteinyltransferase [EC:2.3.2.15]
TEA021172.1	K05941	glutathione gamma-glutamylcysteinyltransferase [EC:2.3.2.15]
TEA023614.1	K05941	glutathione gamma-glutamylcysteinyltransferase [EC:2.3.2.15]
TEA029901.1	K05941	glutathione gamma-glutamylcysteinyltransferase [EC:2.3.2.15]
TEA033137.1	K05941	glutathione gamma-glutamylcysteinyltransferase [EC:2.3.2.15]
TEA033677.1	K05941	glutathione gamma-glutamylcysteinyltransferase [EC:2.3.2.15]
TEA033890.1	K05941	glutathione gamma-glutamylcysteinyltransferase [EC:2.3.2.15]
TEA020761.1	K05953	nicotianamine synthase [EC:2.5.1.43]
TEA010474.1	K06027	vesicle-fusing ATPase [EC:3.6.4.6]
TEA024969.1	K06066	CBF1 interacting corepressor
TEA007292.1	K06129	lysophospholipase III [EC:3.1.1.5]
TEA006570.1	K06174	ATP-binding cassette, sub-family E, member 1
TEA009552.1	K06185	ATP-binding cassette, subfamily F, member 2
TEA013933.1	K06195	ApaG protein
TEA019262.1	K06215	pyridoxal 5'-phosphate synthase pdxS subunit [EC:4.3.3.6]
TEA011470.1	K06236	collagen, type I, alpha
TEA000136.1	K06268	serine/threonine-protein phosphatase 2B regulatory subunit
TEA016273.1	K06268	serine/threonine-protein phosphatase 2B regulatory subunit
TEA019979.1	K06268	serine/threonine-protein phosphatase 2B regulatory subunit
TEA022844.1	K06268	serine/threonine-protein phosphatase 2B regulatory subunit
TEA024909.1	K06268	serine/threonine-protein phosphatase 2B regulatory subunit
TEA025790.1	K06268	serine/threonine-protein phosphatase 2B regulatory subunit
TEA028179.1	K06268	serine/threonine-protein phosphatase 2B regulatory subunit
TEA026943.1	K06269	serine/threonine-protein phosphatase PP1 catalytic subunit [EC:3.1.3.16]
TEA024408.1	K06272	integrin-linked kinase [EC:2.7.11.1]
TEA001586.1	K06276	3-phosphoinositide dependent protein kinase-1 [EC:2.7.11.1]
TEA003419.1	K06617	raffinose synthase [EC:2.4.1.82]
TEA013172.1	K06617	raffinose synthase [EC:2.4.1.82]
TEA013682.1	K06617	raffinose synthase [EC:2.4.1.82]
TEA007216.1	K06630	14-3-3 protein epsilon
TEA015585.1	K06630	14-3-3 protein epsilon
TEA018756.1	K06636	structural maintenance of chromosome 1
TEA024850.1	K06636	structural maintenance of chromosome 1
TEA011962.1	K06638	mitotic spindle assembly checkpoint protein MAD1
TEA011165.1	K06694	26S proteasome non-ATPase regulatory subunit 10
TEA012105.1	K06694	26S proteasome non-ATPase regulatory subunit 10
TEA006434.1	K06699	proteasome activator subunit 4
TEA032493.1	K06699	proteasome activator subunit 4
TEA032499.1	K06699	proteasome activator subunit 4
TEA011779.1	K06700	proteasome inhibitor subunit 1 (PI31)
TEA012493.1	K06700	proteasome inhibitor subunit 1 (PI31)
TEA020140.1	K06883	uncharacterized protein
TEA007466.1	K06892	feruloyl-CoA ortho-hydroxylase [EC:1.14.11.-]
TEA008334.1	K06892	feruloyl-CoA ortho-hydroxylase [EC:1.14.11.-]
TEA008541.1	K06892	feruloyl-CoA ortho-hydroxylase [EC:1.14.11.-]
TEA012142.1	K06892	feruloyl-CoA ortho-hydroxylase [EC:1.14.11.-]
TEA018051.1	K06892	feruloyl-CoA ortho-hydroxylase [EC:1.14.11.-]
TEA018477.1	K06892	feruloyl-CoA ortho-hydroxylase [EC:1.14.11.-]
TEA023941.1	K06892	feruloyl-CoA ortho-hydroxylase [EC:1.14.11.-]
TEA023946.1	K06892	feruloyl-CoA ortho-hydroxylase [EC:1.14.11.-]
TEA027220.1	K06892	feruloyl-CoA ortho-hydroxylase [EC:1.14.11.-]
TEA033515.1	K06892	feruloyl-CoA ortho-hydroxylase [EC:1.14.11.-]
TEA003915.1	K06901	putative MFS transporter, AGZA family, xanthine/uracil permease
TEA003917.1	K06901	putative MFS transporter, AGZA family, xanthine/uracil permease
TEA018051.1	K06901	putative MFS transporter, AGZA family, xanthine/uracil permease
TEA024231.1	K06901	putative MFS transporter, AGZA family, xanthine/uracil permease
TEA031247.1	K06901	putative MFS transporter, AGZA family, xanthine/uracil permease
TEA033871.1	K06901	putative MFS transporter, AGZA family, xanthine/uracil permease
TEA010809.1	K06911	uncharacterized protein
TEA030722.1	K06911	uncharacterized protein
TEA031978.1	K06911	uncharacterized protein
TEA004483.1	K06943	nucleolar GTP-binding protein
TEA023162.1	K06966	uncharacterized protein
TEA000762.1	K07019	uncharacterized protein
TEA017761.1	K07019	uncharacterized protein
TEA004744.1	K07025	putative hydrolase of the HAD superfamily
TEA015250.1	K07025	putative hydrolase of the HAD superfamily
TEA019622.1	K07025	putative hydrolase of the HAD superfamily
TEA006764.1	K07088	uncharacterized protein
TEA014910.1	K07088	uncharacterized protein
TEA016171.1	K07088	uncharacterized protein
TEA021619.1	K07088	uncharacterized protein
TEA005401.1	K07119	uncharacterized protein
TEA011099.1	K07119	uncharacterized protein
TEA024406.1	K07119	uncharacterized protein
TEA028394.1	K07119	uncharacterized protein
TEA019433.1	K07192	flotillin
TEA011166.1	K07195	exocyst complex component 7
TEA016276.1	K07198	5'-AMP-activated protein kinase, catalytic alpha subunit [EC:2.7.11.11]
TEA022749.1	K07198	5'-AMP-activated protein kinase, catalytic alpha subunit [EC:2.7.11.11]
TEA023372.1	K07198	5'-AMP-activated protein kinase, catalytic alpha subunit [EC:2.7.11.11]
TEA027022.1	K07198	5'-AMP-activated protein kinase, catalytic alpha subunit [EC:2.7.11.11]
TEA030342.1	K07198	5'-AMP-activated protein kinase, catalytic alpha subunit [EC:2.7.11.11]
TEA030500.1	K07198	5'-AMP-activated protein kinase, catalytic alpha subunit [EC:2.7.11.11]
TEA002774.1	K07213	copper chaperone
TEA012091.1	K07213	copper chaperone
TEA013241.1	K07213	copper chaperone
TEA014390.1	K07213	copper chaperone
TEA015273.1	K07213	copper chaperone
TEA024955.1	K07213	copper chaperone
TEA027757.1	K07213	copper chaperone
TEA033517.1	K07213	copper chaperone
TEA033536.1	K07213	copper chaperone
TEA022862.1	K07297	adiponectin receptor
TEA004002.1	K07300	Ca2+:H+ antiporter
TEA026666.1	K07300	Ca2+:H+ antiporter
TEA027929.1	K07300	Ca2+:H+ antiporter
TEA005399.1	K07305	peptide-methionine (R)-S-oxide reductase [EC:1.8.4.12]
TEA008738.1	K07305	peptide-methionine (R)-S-oxide reductase [EC:1.8.4.12]
TEA003935.1	K07374	tubulin alpha
TEA007471.1	K07374	tubulin alpha
TEA008342.1	K07374	tubulin alpha
TEA014466.1	K07374	tubulin alpha
TEA025734.1	K07374	tubulin alpha
TEA007644.1	K07375	tubulin beta
TEA008446.1	K07375	tubulin beta
TEA015420.1	K07375	tubulin beta
TEA020697.1	K07375	tubulin beta
TEA021005.1	K07375	tubulin beta
TEA021795.1	K07375	tubulin beta
TEA023810.1	K07375	tubulin beta
TEA030995.1	K07375	tubulin beta
TEA005028.1	K07390	monothiol glutaredoxin
TEA020658.1	K07393	putative glutathione S-transferase
TEA021938.1	K07407	alpha-galactosidase [EC:3.2.1.22]
TEA032246.1	K07407	alpha-galactosidase [EC:3.2.1.22]
TEA008874.1	K07408	cytochrome P450, family 1, subfamily A, polypeptide 1 [EC:1.14.14.1]
TEA016716.1	K07408	cytochrome P450, family 1, subfamily A, polypeptide 1 [EC:1.14.14.1]
TEA018694.1	K07408	cytochrome P450, family 1, subfamily A, polypeptide 1 [EC:1.14.14.1]
TEA016716.1	K07409	cytochrome P450, family 1, subfamily A, polypeptide 2 [EC:1.14.14.1]
TEA010133.1	K07410	cytochrome P450, family 1, subfamily B, polypeptide 1 [EC:1.14.14.1]
TEA016716.1	K07410	cytochrome P450, family 1, subfamily B, polypeptide 1 [EC:1.14.14.1]
TEA016718.1	K07410	cytochrome P450, family 1, subfamily B, polypeptide 1 [EC:1.14.14.1]
TEA000435.1	K07426	cytochrome P450, family 4, subfamily B, polypeptide 1 [EC:1.14.14.1]
TEA017695.1	K07426	cytochrome P450, family 4, subfamily B, polypeptide 1 [EC:1.14.14.1]
TEA000435.1	K07428	cytochrome P450, family 4, subfamily X [EC:1.14.14.1]
TEA017695.1	K07428	cytochrome P450, family 4, subfamily X [EC:1.14.14.1]
TEA024839.1	K07428	cytochrome P450, family 4, subfamily X [EC:1.14.14.1]
TEA000012.1	K07437	cytochrome P450, family 26, subfamily A
TEA013801.1	K07437	cytochrome P450, family 26, subfamily A
TEA018271.1	K07437	cytochrome P450, family 26, subfamily A
TEA018272.1	K07437	cytochrome P450, family 26, subfamily A
TEA029337.1	K07437	cytochrome P450, family 26, subfamily A
TEA033841.1	K07437	cytochrome P450, family 26, subfamily A
TEA019737.1	K07441	beta-1,4-N-acetylglucosaminyltransferase [EC:2.4.1.141]
TEA023875.1	K07441	beta-1,4-N-acetylglucosaminyltransferase [EC:2.4.1.141]
TEA027304.1	K07441	beta-1,4-N-acetylglucosaminyltransferase [EC:2.4.1.141]
TEA033510.1	K07441	beta-1,4-N-acetylglucosaminyltransferase [EC:2.4.1.141]
TEA015627.1	K07456	DNA mismatch repair protein MutS2
TEA030638.1	K07466	replication factor A1
TEA015906.1	K07513	acetyl-CoA acyltransferase 1 [EC:2.3.1.16]
TEA003220.1	K07560	D-tyrosyl-tRNA(Tyr) deacylase [EC:3.1.-.-]
TEA024462.1	K07562	nonsense-mediated mRNA decay protein 3
TEA008508.1	K07565	60S ribosome subunit biogenesis protein NIP7
TEA003984.1	K07575	PUA domain protein
TEA018341.1	K07575	PUA domain protein
TEA027481.1	K07575	PUA domain protein
TEA024619.1	K07759	poly(ADP-ribose) glycohydrolase [EC:3.2.1.143]
TEA033179.1	K07759	poly(ADP-ribose) glycohydrolase [EC:3.2.1.143]
TEA018325.1	K07760	cyclin-dependent kinase [EC:2.7.11.22]
TEA019056.1	K07760	cyclin-dependent kinase [EC:2.7.11.22]
TEA015067.1	K07761	gelatinase A [EC:3.4.24.24]
TEA012192.1	K07763	matrix metalloproteinase-14 (membrane-inserted) [EC:3.4.24.80]
TEA011346.1	K07766	diphosphoinositol-polyphosphate diphosphatase [EC:3.6.1.52]
TEA008558.1	K07870	Ras homolog gene family, member T1
TEA007401.1	K07874	Ras-related protein Rab-1A
TEA008957.1	K07874	Ras-related protein Rab-1A
TEA024261.1	K07874	Ras-related protein Rab-1A
TEA033622.1	K07874	Ras-related protein Rab-1A
TEA018200.1	K07888	Ras-related protein Rab-5B
TEA018200.1	K07889	Ras-related protein Rab-5C
TEA005639.1	K07893	Ras-related protein Rab-6A
TEA019133.1	K07897	Ras-related protein Rab-7A
TEA003205.1	K07904	Ras-related protein Rab-11A
TEA003206.1	K07904	Ras-related protein Rab-11A
TEA004272.1	K07904	Ras-related protein Rab-11A
TEA008877.1	K07942	ADP-ribosylation factor-like protein 1
TEA019682.1	K07943	ADP-ribosylation factor-like protein 2
TEA024772.1	K07953	GTP-binding protein SAR1 [EC:3.6.5.-]
TEA028200.1	K07953	GTP-binding protein SAR1 [EC:3.6.5.-]
TEA003456.1	K07955	ADP-ribosylation factor-like protein 8
TEA002734.1	K07976	Rab family, other
TEA019778.1	K07976	Rab family, other
TEA024986.1	K07976	Rab family, other
TEA027115.1	K08054	calnexin
TEA018730.1	K08057	calreticulin
TEA023404.1	K08057	calreticulin
TEA024785.1	K08057	calreticulin
TEA013163.1	K08059	interferon, gamma-inducible protein 30
TEA021636.1	K08065	nuclear transcription Y subunit beta
TEA008802.1	K08066	nuclear transcription factor Y, gamma
TEA011099.1	K08070	2-alkenal reductase [EC:1.3.1.74]
TEA030033.1	K08081	tropinone reductase I [EC:1.1.1.206]
TEA004602.1	K08099	chlorophyllase [EC:3.1.1.14]
TEA027821.1	K08099	chlorophyllase [EC:3.1.1.14]
TEA008845.1	K08145	MFS transporter, SP family, solute carrier family 2 (facilitated glucose transporter), member 8
TEA012617.1	K08145	MFS transporter, SP family, solute carrier family 2 (facilitated glucose transporter), member 8
TEA014586.1	K08145	MFS transporter, SP family, solute carrier family 2 (facilitated glucose transporter), member 8
TEA016373.1	K08145	MFS transporter, SP family, solute carrier family 2 (facilitated glucose transporter), member 8
TEA020773.1	K08145	MFS transporter, SP family, solute carrier family 2 (facilitated glucose transporter), member 8
TEA003824.1	K08150	MFS transporter, SP family, solute carrier family 2 (myo-inositol transporter), member 13
TEA008427.1	K08150	MFS transporter, SP family, solute carrier family 2 (myo-inositol transporter), member 13
TEA008845.1	K08150	MFS transporter, SP family, solute carrier family 2 (myo-inositol transporter), member 13
TEA010794.1	K08150	MFS transporter, SP family, solute carrier family 2 (myo-inositol transporter), member 13
TEA012112.1	K08150	MFS transporter, SP family, solute carrier family 2 (myo-inositol transporter), member 13
TEA014586.1	K08150	MFS transporter, SP family, solute carrier family 2 (myo-inositol transporter), member 13
TEA014979.1	K08150	MFS transporter, SP family, solute carrier family 2 (myo-inositol transporter), member 13
TEA015730.1	K08150	MFS transporter, SP family, solute carrier family 2 (myo-inositol transporter), member 13
TEA016238.1	K08150	MFS transporter, SP family, solute carrier family 2 (myo-inositol transporter), member 13
TEA017792.1	K08150	MFS transporter, SP family, solute carrier family 2 (myo-inositol transporter), member 13
TEA023599.1	K08150	MFS transporter, SP family, solute carrier family 2 (myo-inositol transporter), member 13
TEA024345.1	K08150	MFS transporter, SP family, solute carrier family 2 (myo-inositol transporter), member 13
TEA028265.1	K08150	MFS transporter, SP family, solute carrier family 2 (myo-inositol transporter), member 13
TEA030827.1	K08150	MFS transporter, SP family, solute carrier family 2 (myo-inositol transporter), member 13
TEA032934.1	K08150	MFS transporter, SP family, solute carrier family 2 (myo-inositol transporter), member 13
TEA002655.1	K08176	MFS transporter, PHS family, inorganic phosphate transporter
TEA010724.1	K08176	MFS transporter, PHS family, inorganic phosphate transporter
TEA010728.1	K08176	MFS transporter, PHS family, inorganic phosphate transporter
TEA012743.1	K08176	MFS transporter, PHS family, inorganic phosphate transporter
TEA015713.1	K08176	MFS transporter, PHS family, inorganic phosphate transporter
TEA019029.1	K08176	MFS transporter, PHS family, inorganic phosphate transporter
TEA029609.1	K08176	MFS transporter, PHS family, inorganic phosphate transporter
TEA015946.1	K08193	MFS transporter, ACS family, solute carrier family 17 (sodium-dependent inorganic phosphate cotransporter), other
TEA004782.1	K08202	MFS transporter, OCT family, solute carrier family 22 (organic cation transporter), member 4/5
TEA010037.1	K08202	MFS transporter, OCT family, solute carrier family 22 (organic cation transporter), member 4/5
TEA008397.1	K08233	polyneuridine-aldehyde esterase [EC:3.1.1.78]
TEA008410.1	K08233	polyneuridine-aldehyde esterase [EC:3.1.1.78]
TEA020183.1	K08233	polyneuridine-aldehyde esterase [EC:3.1.1.78]
TEA023232.1	K08233	polyneuridine-aldehyde esterase [EC:3.1.1.78]
TEA031898.1	K08233	polyneuridine-aldehyde esterase [EC:3.1.1.78]
TEA001460.1	K08234	glyoxylase I family protein
TEA032693.1	K08234	glyoxylase I family protein
TEA000263.1	K08235	xyloglucan:xyloglucosyl transferase [EC:2.4.1.207]
TEA003147.1	K08235	xyloglucan:xyloglucosyl transferase [EC:2.4.1.207]
TEA003513.1	K08235	xyloglucan:xyloglucosyl transferase [EC:2.4.1.207]
TEA003768.1	K08235	xyloglucan:xyloglucosyl transferase [EC:2.4.1.207]
TEA007187.1	K08235	xyloglucan:xyloglucosyl transferase [EC:2.4.1.207]
TEA008094.1	K08235	xyloglucan:xyloglucosyl transferase [EC:2.4.1.207]
TEA010243.1	K08235	xyloglucan:xyloglucosyl transferase [EC:2.4.1.207]
TEA015891.1	K08235	xyloglucan:xyloglucosyl transferase [EC:2.4.1.207]
TEA016040.1	K08235	xyloglucan:xyloglucosyl transferase [EC:2.4.1.207]
TEA018668.1	K08235	xyloglucan:xyloglucosyl transferase [EC:2.4.1.207]
TEA019643.1	K08235	xyloglucan:xyloglucosyl transferase [EC:2.4.1.207]
TEA020211.1	K08235	xyloglucan:xyloglucosyl transferase [EC:2.4.1.207]
TEA023101.1	K08235	xyloglucan:xyloglucosyl transferase [EC:2.4.1.207]
TEA023209.1	K08235	xyloglucan:xyloglucosyl transferase [EC:2.4.1.207]
TEA026882.1	K08235	xyloglucan:xyloglucosyl transferase [EC:2.4.1.207]
TEA028417.1	K08235	xyloglucan:xyloglucosyl transferase [EC:2.4.1.207]
TEA032647.1	K08235	xyloglucan:xyloglucosyl transferase [EC:2.4.1.207]
TEA012191.1	K08237	hydroquinone glucosyltransferase [EC:2.4.1.218]
TEA016178.1	K08237	hydroquinone glucosyltransferase [EC:2.4.1.218]
TEA025120.1	K08237	hydroquinone glucosyltransferase [EC:2.4.1.218]
TEA031275.1	K08237	hydroquinone glucosyltransferase [EC:2.4.1.218]
TEA015176.1	K08241	jasmonate O-methyltransferase [EC:2.1.1.141]
TEA015791.1	K08241	jasmonate O-methyltransferase [EC:2.1.1.141]
TEA028049.1	K08241	jasmonate O-methyltransferase [EC:2.1.1.141]
TEA028050.1	K08241	jasmonate O-methyltransferase [EC:2.1.1.141]
TEA032708.1	K08241	jasmonate O-methyltransferase [EC:2.1.1.141]
TEA008531.1	K08242	24-methylenesterol C-methyltransferase [EC:2.1.1.143]
TEA006177.1	K08244	alpha-glucan, water dikinase [EC:2.7.9.4]
TEA026582.1	K08244	alpha-glucan, water dikinase [EC:2.7.9.4]
TEA026583.1	K08244	alpha-glucan, water dikinase [EC:2.7.9.4]
TEA031942.1	K08245	phytepsin [EC:3.4.23.40]
TEA016816.1	K08269	serine/threonine-protein kinase ULK/ATG1 [EC:2.7.11.1]
TEA005793.1	K08272	calcium binding protein 39
TEA012724.1	K08282	non-specific serine/threonine protein kinase [EC:2.7.11.1]
TEA002845.1	K08286	protein-serine/threonine kinase [EC:2.7.11.-]
TEA016050.1	K08286	protein-serine/threonine kinase [EC:2.7.11.-]
TEA030288.1	K08286	protein-serine/threonine kinase [EC:2.7.11.-]
TEA007987.1	K08332	vacuolar protein 8
TEA009279.1	K08332	vacuolar protein 8
TEA010473.1	K08332	vacuolar protein 8
TEA014974.1	K08332	vacuolar protein 8
TEA016590.1	K08332	vacuolar protein 8
TEA018671.1	K08332	vacuolar protein 8
TEA031666.1	K08332	vacuolar protein 8
TEA030324.1	K08341	GABA(A) receptor-associated protein
TEA003565.1	K08360	cytochrome b-561 [EC:1.16.5.1]
TEA032265.1	K08360	cytochrome b-561 [EC:1.16.5.1]
TEA000790.1	K08472	mlo protein
TEA016189.1	K08472	mlo protein
TEA028309.1	K08472	mlo protein
TEA006664.1	K08486	syntaxin 1B/2/3
TEA007015.1	K08486	syntaxin 1B/2/3
TEA011516.1	K08486	syntaxin 1B/2/3
TEA017271.1	K08486	syntaxin 1B/2/3
TEA010390.1	K08494	novel plant SNARE
TEA030143.1	K08494	novel plant SNARE
TEA028895.1	K08506	syntaxin of plants SYP7
TEA000447.1	K08511	vesicle-associated membrane protein 72
TEA000939.1	K08511	vesicle-associated membrane protein 72
TEA017918.1	K08515	vesicle-associated membrane protein 7
TEA027864.1	K08653	membrane-bound transcription factor site-1 protease [EC:3.4.21.112]
TEA007729.1	K08657	taspase, threonine aspartase, 1 [EC:3.4.25.-]
TEA006092.1	K08678	UDP-glucuronate decarboxylase [EC:4.1.1.35]
TEA013243.1	K08678	UDP-glucuronate decarboxylase [EC:4.1.1.35]
TEA015092.1	K08678	UDP-glucuronate decarboxylase [EC:4.1.1.35]
TEA019074.1	K08678	UDP-glucuronate decarboxylase [EC:4.1.1.35]
TEA006272.1	K08679	UDP-glucuronate 4-epimerase [EC:5.1.3.6]
TEA012779.1	K08679	UDP-glucuronate 4-epimerase [EC:5.1.3.6]
TEA026030.1	K08679	UDP-glucuronate 4-epimerase [EC:5.1.3.6]
TEA022960.1	K08695	anthocyanidin reductase [EC:1.3.1.77]
TEA030009.1	K08695	anthocyanidin reductase [EC:1.3.1.77]
TEA027821.1	K08726	soluble epoxide hydrolase / lipid-phosphate phosphatase [EC:3.3.2.10 3.1.3.76]
TEA033367.1	K08726	soluble epoxide hydrolase / lipid-phosphate phosphatase [EC:3.3.2.10 3.1.3.76]
TEA024010.1	K08734	DNA mismatch repair protein MLH1
TEA025075.1	K08762	diazepam-binding inhibitor (GABA receptor modulator, acyl-CoA-binding protein)
TEA027222.1	K08762	diazepam-binding inhibitor (GABA receptor modulator, acyl-CoA-binding protein)
TEA009286.1	K08770	ubiquitin C
TEA016097.1	K08770	ubiquitin C
TEA027304.1	K08790	serine/threonine kinase 38 [EC:2.7.11.1]
TEA001873.1	K08819	cyclin-dependent kinase 12/13 [EC:2.7.11.22 2.7.11.23]
TEA004418.1	K08819	cyclin-dependent kinase 12/13 [EC:2.7.11.22 2.7.11.23]
TEA010019.1	K08819	cyclin-dependent kinase 12/13 [EC:2.7.11.22 2.7.11.23]
TEA010034.1	K08819	cyclin-dependent kinase 12/13 [EC:2.7.11.22 2.7.11.23]
TEA016892.1	K08819	cyclin-dependent kinase 12/13 [EC:2.7.11.22 2.7.11.23]
TEA019288.1	K08819	cyclin-dependent kinase 12/13 [EC:2.7.11.22 2.7.11.23]
TEA026799.1	K08819	cyclin-dependent kinase 12/13 [EC:2.7.11.22 2.7.11.23]
TEA028171.1	K08819	cyclin-dependent kinase 12/13 [EC:2.7.11.22 2.7.11.23]
TEA010101.1	K08827	serine/threonine-protein kinase PRP4 [EC:2.7.11.1]
TEA024924.1	K08850	aurora kinase, other [EC:2.7.11.1]
TEA025402.1	K08857	NIMA (never in mitosis gene a)-related kinase [EC:2.7.11.1]
TEA002087.1	K08867	WNK lysine deficient protein kinase [EC:2.7.11.1]
TEA011674.1	K08867	WNK lysine deficient protein kinase [EC:2.7.11.1]
TEA024720.1	K08867	WNK lysine deficient protein kinase [EC:2.7.11.1]
TEA001793.1	K08869	aarF domain-containing kinase
TEA013637.1	K08869	aarF domain-containing kinase
TEA026204.1	K08869	aarF domain-containing kinase
TEA027681.1	K08869	aarF domain-containing kinase
TEA031006.1	K08869	aarF domain-containing kinase
TEA031035.1	K08869	aarF domain-containing kinase
TEA031729.1	K08869	aarF domain-containing kinase
TEA004515.1	K08900	mitochondrial chaperone BCS1
TEA017326.1	K08900	mitochondrial chaperone BCS1
TEA018601.1	K08900	mitochondrial chaperone BCS1
TEA020425.1	K08900	mitochondrial chaperone BCS1
TEA022819.1	K08900	mitochondrial chaperone BCS1
TEA009271.1	K08901	photosystem II oxygen-evolving enhancer protein 3
TEA002555.1	K08902	photosystem II Psb27 protein
TEA010552.1	K08905	photosystem I subunit V
TEA008963.1	K08907	light-harvesting complex I chlorophyll a/b binding protein 1
TEA030211.1	K08908	light-harvesting complex I chlorophyll a/b binding protein 2
TEA001864.1	K08912	light-harvesting complex II chlorophyll a/b binding protein 1
TEA001868.1	K08912	light-harvesting complex II chlorophyll a/b binding protein 1
TEA009770.1	K08912	light-harvesting complex II chlorophyll a/b binding protein 1
TEA009793.1	K08912	light-harvesting complex II chlorophyll a/b binding protein 1
TEA028092.1	K08912	light-harvesting complex II chlorophyll a/b binding protein 1
TEA030366.1	K08912	light-harvesting complex II chlorophyll a/b binding protein 1
TEA028092.1	K08913	light-harvesting complex II chlorophyll a/b binding protein 2
TEA017256.1	K08914	light-harvesting complex II chlorophyll a/b binding protein 3
TEA026680.1	K08915	light-harvesting complex II chlorophyll a/b binding protein 4
TEA023017.1	K08916	light-harvesting complex II chlorophyll a/b binding protein 5
TEA030284.1	K08917	light-harvesting complex II chlorophyll a/b binding protein 6
TEA017469.1	K08955	ATP-dependent metalloprotease [EC:3.4.24.-]
TEA018030.1	K08956	AFG3 family protein [EC:3.4.24.-]
TEA019623.1	K08956	AFG3 family protein [EC:3.4.24.-]
TEA017130.1	K08959	casein kinase 1, delta [EC:2.7.11.1]
TEA017130.1	K08960	casein kinase 1, epsilon [EC:2.7.11.1]
TEA008115.1	K08967	1,2-dihydroxy-3-keto-5-methylthiopentene dioxygenase [EC:1.13.11.53 1.13.11.54]
TEA016183.1	K09060	plant G-box-binding factor
TEA032729.1	K09060	plant G-box-binding factor
TEA009213.1	K09142	uncharacterized protein
TEA003337.1	K09260	MADS-box transcription enhancer factor 2A
TEA024799.1	K09260	MADS-box transcription enhancer factor 2A
TEA024799.1	K09264	MADS-box transcription factor, plant
TEA028112.1	K09264	MADS-box transcription factor, plant
TEA000265.1	K09286	EREBP-like factor
TEA001398.1	K09286	EREBP-like factor
TEA006402.1	K09286	EREBP-like factor
TEA007038.1	K09286	EREBP-like factor
TEA010420.1	K09286	EREBP-like factor
TEA010806.1	K09286	EREBP-like factor
TEA010811.1	K09286	EREBP-like factor
TEA011057.1	K09286	EREBP-like factor
TEA012848.1	K09286	EREBP-like factor
TEA013180.1	K09286	EREBP-like factor
TEA018558.1	K09286	EREBP-like factor
TEA019792.1	K09286	EREBP-like factor
TEA022729.1	K09286	EREBP-like factor
TEA023493.1	K09286	EREBP-like factor
TEA023914.1	K09286	EREBP-like factor
TEA024135.1	K09286	EREBP-like factor
TEA026595.1	K09286	EREBP-like factor
TEA026619.1	K09286	EREBP-like factor
TEA029513.1	K09286	EREBP-like factor
TEA029858.1	K09286	EREBP-like factor
TEA030193.1	K09286	EREBP-like factor
TEA031293.1	K09286	EREBP-like factor
TEA011163.1	K09291	nucleoprotein TPR
TEA020975.1	K09291	nucleoprotein TPR
TEA003498.1	K09338	homeobox-leucine zipper protein
TEA005790.1	K09338	homeobox-leucine zipper protein
TEA007676.1	K09338	homeobox-leucine zipper protein
TEA014446.1	K09338	homeobox-leucine zipper protein
TEA016395.1	K09338	homeobox-leucine zipper protein
TEA018436.1	K09338	homeobox-leucine zipper protein
TEA023291.1	K09338	homeobox-leucine zipper protein
TEA025743.1	K09338	homeobox-leucine zipper protein
TEA028373.1	K09338	homeobox-leucine zipper protein
TEA004848.1	K09377	cysteine and glycine-rich protein
TEA014262.1	K09377	cysteine and glycine-rich protein
TEA022084.1	K09377	cysteine and glycine-rich protein
TEA030879.1	K09377	cysteine and glycine-rich protein
TEA000588.1	K09419	heat shock transcription factor, other eukaryote
TEA005927.1	K09419	heat shock transcription factor, other eukaryote
TEA023633.1	K09419	heat shock transcription factor, other eukaryote
TEA000547.1	K09422	myb proto-oncogene protein, plant
TEA001090.1	K09422	myb proto-oncogene protein, plant
TEA003515.1	K09422	myb proto-oncogene protein, plant
TEA005413.1	K09422	myb proto-oncogene protein, plant
TEA012423.1	K09422	myb proto-oncogene protein, plant
TEA014311.1	K09422	myb proto-oncogene protein, plant
TEA014430.1	K09422	myb proto-oncogene protein, plant
TEA018997.1	K09422	myb proto-oncogene protein, plant
TEA019219.1	K09422	myb proto-oncogene protein, plant
TEA021145.1	K09422	myb proto-oncogene protein, plant
TEA023193.1	K09422	myb proto-oncogene protein, plant
TEA023584.1	K09422	myb proto-oncogene protein, plant
TEA023817.1	K09422	myb proto-oncogene protein, plant
TEA024384.1	K09422	myb proto-oncogene protein, plant
TEA024596.1	K09422	myb proto-oncogene protein, plant
TEA028103.1	K09422	myb proto-oncogene protein, plant
TEA028615.1	K09422	myb proto-oncogene protein, plant
TEA030389.1	K09422	myb proto-oncogene protein, plant
TEA030893.1	K09422	myb proto-oncogene protein, plant
TEA031375.1	K09422	myb proto-oncogene protein, plant
TEA033570.1	K09422	myb proto-oncogene protein, plant
TEA033593.1	K09422	myb proto-oncogene protein, plant
TEA033672.1	K09422	myb proto-oncogene protein, plant
TEA023352.1	K09486	hypoxia up-regulated 1
TEA027510.1	K09487	heat shock protein 90kDa beta
TEA019267.1	K09489	heat shock 70kDa protein 4
TEA020788.1	K09490	heat shock 70kDa protein 5
TEA021632.1	K09490	heat shock 70kDa protein 5
TEA023111.1	K09490	heat shock 70kDa protein 5
TEA023884.1	K09490	heat shock 70kDa protein 5
TEA021842.1	K09494	T-complex protein 1 subunit beta
TEA029118.1	K09495	T-complex protein 1 subunit gamma
TEA023519.1	K09496	T-complex protein 1 subunit delta
TEA006147.1	K09499	T-complex protein 1 subunit eta
TEA003061.1	K09503	DnaJ homolog subfamily A member 2
TEA007340.1	K09503	DnaJ homolog subfamily A member 2
TEA011740.1	K09503	DnaJ homolog subfamily A member 2
TEA000837.1	K09506	DnaJ homolog subfamily A member 5
TEA007290.1	K09510	DnaJ homolog subfamily B member 4
TEA011301.1	K09510	DnaJ homolog subfamily B member 4
TEA015154.1	K09510	DnaJ homolog subfamily B member 4
TEA023244.1	K09510	DnaJ homolog subfamily B member 4
TEA024774.1	K09510	DnaJ homolog subfamily B member 4
TEA025522.1	K09510	DnaJ homolog subfamily B member 4
TEA030635.1	K09510	DnaJ homolog subfamily B member 4
TEA000837.1	K09512	DnaJ homolog subfamily B member 6
TEA023244.1	K09512	DnaJ homolog subfamily B member 6
TEA024774.1	K09512	DnaJ homolog subfamily B member 6
TEA000837.1	K09514	DnaJ homolog subfamily B member 8
TEA023244.1	K09514	DnaJ homolog subfamily B member 8
TEA005291.1	K09517	DnaJ homolog subfamily B member 11
TEA007420.1	K09517	DnaJ homolog subfamily B member 11
TEA000837.1	K09518	DnaJ homolog subfamily B member 12
TEA011301.1	K09518	DnaJ homolog subfamily B member 12
TEA000837.1	K09523	DnaJ homolog subfamily C member 3
TEA002478.1	K09523	DnaJ homolog subfamily C member 3
TEA003311.1	K09527	DnaJ homolog subfamily C member 7
TEA009299.1	K09528	DnaJ homolog subfamily C member 8
TEA017306.1	K09529	DnaJ homolog subfamily C member 9
TEA005315.1	K09553	stress-induced-phosphoprotein 1
TEA030090.1	K09553	stress-induced-phosphoprotein 1
TEA004739.1	K09562	hsp70-interacting protein
TEA024156.1	K09569	FK506-binding protein 2 [EC:5.2.1.8]
TEA002095.1	K09571	FK506-binding protein 4/5 [EC:5.2.1.8]
TEA024156.1	K09571	FK506-binding protein 4/5 [EC:5.2.1.8]
TEA029226.1	K09571	FK506-binding protein 4/5 [EC:5.2.1.8]
TEA032037.1	K09571	FK506-binding protein 4/5 [EC:5.2.1.8]
TEA013803.1	K09580	protein disulfide-isomerase A1 [EC:5.3.4.1]
TEA033211.1	K09580	protein disulfide-isomerase A1 [EC:5.3.4.1]
TEA026973.1	K09588	cytochrome P450, family 90, subfamily A, polypeptide 1 [EC:1.14.-.-]
TEA014016.1	K09597	signal peptide peptidase-like 2B [EC:3.4.23.-]
TEA015738.1	K09597	signal peptide peptidase-like 2B [EC:3.4.23.-]
TEA015904.1	K09646	serine carboxypeptidase 1 [EC:3.4.16.-]
TEA025147.1	K09647	mitochondrial inner membrane protease subunit 1 [EC:3.4.21.-]
TEA018322.1	K09667	protein O-GlcNAc transferase [EC:2.4.1.255]
TEA027822.1	K09667	protein O-GlcNAc transferase [EC:2.4.1.255]
TEA002954.1	K09753	cinnamoyl-CoA reductase [EC:1.2.1.44]
TEA003898.1	K09753	cinnamoyl-CoA reductase [EC:1.2.1.44]
TEA022464.1	K09753	cinnamoyl-CoA reductase [EC:1.2.1.44]
TEA026450.1	K09753	cinnamoyl-CoA reductase [EC:1.2.1.44]
TEA009788.1	K09755	ferulate-5-hydroxylase [EC:1.14.-.-]
TEA032005.1	K09755	ferulate-5-hydroxylase [EC:1.14.-.-]
TEA011402.1	K09828	Delta24-sterol reductase [EC:1.3.1.72 1.3.1.-]
TEA013909.1	K09838	zeaxanthin epoxidase [EC:1.14.13.90]
TEA023505.1	K09838	zeaxanthin epoxidase [EC:1.14.13.90]
TEA024880.1	K09838	zeaxanthin epoxidase [EC:1.14.13.90]
TEA022237.1	K09840	9-cis-epoxycarotenoid dioxygenase [EC:1.13.11.51]
TEA030362.1	K09840	9-cis-epoxycarotenoid dioxygenase [EC:1.13.11.51]
TEA005539.1	K09841	xanthoxin dehydrogenase [EC:1.1.1.288]
TEA009521.1	K09841	xanthoxin dehydrogenase [EC:1.1.1.288]
TEA010252.1	K09841	xanthoxin dehydrogenase [EC:1.1.1.288]
TEA010272.1	K09841	xanthoxin dehydrogenase [EC:1.1.1.288]
TEA010277.1	K09841	xanthoxin dehydrogenase [EC:1.1.1.288]
TEA012337.1	K09841	xanthoxin dehydrogenase [EC:1.1.1.288]
TEA012351.1	K09841	xanthoxin dehydrogenase [EC:1.1.1.288]
TEA014269.1	K09841	xanthoxin dehydrogenase [EC:1.1.1.288]
TEA030347.1	K09841	xanthoxin dehydrogenase [EC:1.1.1.288]
TEA033685.1	K09841	xanthoxin dehydrogenase [EC:1.1.1.288]
TEA006973.1	K09843	(+)-abscisic acid 8'-hydroxylase [EC:1.14.13.93]
TEA013226.1	K09843	(+)-abscisic acid 8'-hydroxylase [EC:1.14.13.93]
TEA014723.1	K09843	(+)-abscisic acid 8'-hydroxylase [EC:1.14.13.93]
TEA032451.1	K09843	(+)-abscisic acid 8'-hydroxylase [EC:1.14.13.93]
TEA019627.1	K09866	aquaporin-4
TEA008904.1	K09872	aquaporin PIP
TEA009357.1	K09872	aquaporin PIP
TEA009696.1	K09872	aquaporin PIP
TEA013356.1	K09872	aquaporin PIP
TEA015178.1	K09872	aquaporin PIP
TEA020018.1	K09872	aquaporin PIP
TEA008965.1	K09873	aquaporin TIP
TEA012255.1	K09873	aquaporin TIP
TEA013439.1	K09873	aquaporin TIP
TEA019952.1	K09873	aquaporin TIP
TEA024296.1	K09873	aquaporin TIP
TEA027942.1	K09873	aquaporin TIP
TEA031954.1	K09873	aquaporin TIP
TEA012595.1	K09874	aquaporin NIP
TEA024537.1	K09874	aquaporin NIP
TEA016530.1	K09955	uncharacterized protein
TEA019368.1	K09955	uncharacterized protein
TEA027821.1	K10144	RING finger and CHY zinc finger domain-containing protein 1 [EC:2.3.2.27]
TEA031033.1	K10144	RING finger and CHY zinc finger domain-containing protein 1 [EC:2.3.2.27]
TEA033367.1	K10144	RING finger and CHY zinc finger domain-containing protein 1 [EC:2.3.2.27]
TEA001913.1	K10147	protein phosphatase 1D [EC:3.1.3.16]
TEA009003.1	K10147	protein phosphatase 1D [EC:3.1.3.16]
TEA009344.1	K10147	protein phosphatase 1D [EC:3.1.3.16]
TEA029250.1	K10147	protein phosphatase 1D [EC:3.1.3.16]
TEA029358.1	K10251	17beta-estradiol 17-dehydrogenase / very-long-chain 3-oxoacyl-CoA reductase [EC:1.1.1.62 1.1.1.330]
TEA002001.1	K10256	omega-6 fatty acid desaturase / acyl-lipid omega-6 desaturase (Delta-12 desaturase) [EC:1.14.19.6 1.14.19.22]
TEA014269.1	K10256	omega-6 fatty acid desaturase / acyl-lipid omega-6 desaturase (Delta-12 desaturase) [EC:1.14.19.6 1.14.19.22]
TEA016089.1	K10256	omega-6 fatty acid desaturase / acyl-lipid omega-6 desaturase (Delta-12 desaturase) [EC:1.14.19.6 1.14.19.22]
TEA025470.1	K10256	omega-6 fatty acid desaturase / acyl-lipid omega-6 desaturase (Delta-12 desaturase) [EC:1.14.19.6 1.14.19.22]
TEA014072.1	K10257	acyl-lipid omega-3 desaturase [EC:1.14.19.25 1.14.19.35 1.14.19.36]
TEA017065.1	K10257	acyl-lipid omega-3 desaturase [EC:1.14.19.25 1.14.19.35 1.14.19.36]
TEA008514.1	K10260	F-box and WD-40 domain protein 7
TEA029183.1	K10260	F-box and WD-40 domain protein 7
TEA020624.1	K10268	F-box and leucine-rich repeat protein 2/20
TEA029240.1	K10268	F-box and leucine-rich repeat protein 2/20
TEA020624.1	K10280	F-box and leucine-rich repeat protein 14
TEA012718.1	K10352	myosin heavy chain
TEA013427.1	K10352	myosin heavy chain
TEA026062.1	K10352	myosin heavy chain
TEA007518.1	K10355	actin, other eukaryote
TEA010177.1	K10355	actin, other eukaryote
TEA014213.1	K10355	actin, other eukaryote
TEA016294.1	K10355	actin, other eukaryote
TEA006912.1	K10357	myosin V
TEA012196.1	K10357	myosin V
TEA017290.1	K10396	kinesin family member 5
TEA029024.1	K10396	kinesin family member 5
TEA018016.1	K10398	kinesin family member 11
TEA009903.1	K10406	kinesin family member C2/C3
TEA011163.1	K10406	kinesin family member C2/C3
TEA018792.1	K10406	kinesin family member C2/C3
TEA020975.1	K10406	kinesin family member C2/C3
TEA026062.1	K10406	kinesin family member C2/C3
TEA028406.1	K10406	kinesin family member C2/C3
TEA012077.1	K10418	dynein light chain LC8-type
TEA012690.1	K10418	dynein light chain LC8-type
TEA017254.1	K10418	dynein light chain LC8-type
TEA022306.1	K10418	dynein light chain LC8-type
TEA015254.1	K10442	kelch-like protein 1/4/5
TEA015254.1	K10443	kelch-like protein 2/3
TEA015254.1	K10450	kelch-like protein 12
TEA015254.1	K10457	kelch-like protein 20
TEA025022.1	K10457	kelch-like protein 20
TEA004862.1	K10523	speckle-type POZ protein
TEA020977.1	K10523	speckle-type POZ protein
TEA006518.1	K10526	OPC-8:0 CoA ligase 1 [EC:6.2.1.-]
TEA006519.1	K10526	OPC-8:0 CoA ligase 1 [EC:6.2.1.-]
TEA022097.1	K10526	OPC-8:0 CoA ligase 1 [EC:6.2.1.-]
TEA027322.1	K10527	enoyl-CoA hydratase/3-hydroxyacyl-CoA dehydrogenase [EC:4.2.1.17 1.1.1.35 1.1.1.211]
TEA004048.1	K10534	nitrate reductase (NAD(P)H) [EC:1.7.1.1 1.7.1.2 1.7.1.3]
TEA028163.1	K10534	nitrate reductase (NAD(P)H) [EC:1.7.1.1 1.7.1.2 1.7.1.3]
TEA033518.1	K10534	nitrate reductase (NAD(P)H) [EC:1.7.1.1 1.7.1.2 1.7.1.3]
TEA007240.1	K10572	inositol-pentakisphosphate 2-kinase [EC:2.7.1.158]
TEA027771.1	K10572	inositol-pentakisphosphate 2-kinase [EC:2.7.1.158]
TEA024342.1	K10579	ubiquitin-conjugating enzyme E2 M
TEA009856.1	K10580	ubiquitin-conjugating enzyme E2 N [EC:2.3.2.23]
TEA021902.1	K10581	ubiquitin-conjugating enzyme E2 O [EC:2.3.2.24]
TEA024845.1	K10581	ubiquitin-conjugating enzyme E2 O [EC:2.3.2.24]
TEA022666.1	K10604	E3 ubiquitin-protein ligase MGRN1 [EC:2.3.2.27]
TEA033141.1	K10615	E3 ubiquitin-protein ligase HERC4 [EC:2.3.2.26]
TEA019198.1	K10643	CCR4-NOT transcription complex subunit 4 [EC:2.3.2.27]
TEA004589.1	K10664	E3 ubiquitin-protein ligase ATL6/9/15/31/42/55 [EC:2.3.2.27]
TEA013073.1	K10664	E3 ubiquitin-protein ligase ATL6/9/15/31/42/55 [EC:2.3.2.27]
TEA014113.1	K10664	E3 ubiquitin-protein ligase ATL6/9/15/31/42/55 [EC:2.3.2.27]
TEA017845.1	K10664	E3 ubiquitin-protein ligase ATL6/9/15/31/42/55 [EC:2.3.2.27]
TEA021700.1	K10664	E3 ubiquitin-protein ligase ATL6/9/15/31/42/55 [EC:2.3.2.27]
TEA007322.1	K10666	E3 ubiquitin-protein ligase RNF5 [EC:2.3.2.27]
TEA008287.1	K10666	E3 ubiquitin-protein ligase RNF5 [EC:2.3.2.27]
TEA030586.1	K10666	E3 ubiquitin-protein ligase RNF5 [EC:2.3.2.27]
TEA032290.1	K10666	E3 ubiquitin-protein ligase RNF5 [EC:2.3.2.27]
TEA011268.1	K10683	BRCA1-associated RING domain protein 1
TEA001688.1	K10717	cytokinin trans-hydroxylase
TEA026104.1	K10739	replication factor A2
TEA001011.1	K10750	chromatin assembly factor 1 subunit A
TEA002774.1	K10752	histone-binding protein RBBP4
TEA012091.1	K10752	histone-binding protein RBBP4
TEA014390.1	K10752	histone-binding protein RBBP4
TEA015273.1	K10752	histone-binding protein RBBP4
TEA027757.1	K10752	histone-binding protein RBBP4
TEA025022.1	K10761	tRNA(His) guanylyltransferase [EC:2.7.7.79]
TEA023134.1	K10767	alkylated DNA repair protein alkB homolog 5 [EC:1.14.11.-]
TEA000028.1	K10773	endonuclease III [EC:4.2.99.18]
TEA003374.1	K10775	phenylalanine ammonia-lyase [EC:4.3.1.24]
TEA014056.1	K10775	phenylalanine ammonia-lyase [EC:4.3.1.24]
TEA014166.1	K10775	phenylalanine ammonia-lyase [EC:4.3.1.24]
TEA024587.1	K10775	phenylalanine ammonia-lyase [EC:4.3.1.24]
TEA034008.1	K10775	phenylalanine ammonia-lyase [EC:4.3.1.24]
TEA000451.1	K10781	fatty acyl-ACP thioesterase B [EC:3.1.2.14 3.1.2.21]
TEA000455.1	K10781	fatty acyl-ACP thioesterase B [EC:3.1.2.14 3.1.2.21]
TEA002733.1	K10781	fatty acyl-ACP thioesterase B [EC:3.1.2.14 3.1.2.21]
TEA014232.1	K10781	fatty acyl-ACP thioesterase B [EC:3.1.2.14 3.1.2.21]
TEA024021.1	K10781	fatty acyl-ACP thioesterase B [EC:3.1.2.14 3.1.2.21]
TEA017349.1	K10802	high mobility group protein B1
TEA013148.1	K10840	centrin-2
TEA013158.1	K10840	centrin-2
TEA033078.1	K10840	centrin-2
TEA024919.1	K10842	CDK-activating kinase assembly factor MAT1
TEA021729.1	K10875	DNA repair and recombination protein RAD54 and RAD54-like protein [EC:3.6.4.-]
TEA024955.1	K10878	meiotic recombination protein SPO11
TEA012216.1	K10955	intestinal mucin-2
TEA019774.1	K10956	protein transport protein SEC61 subunit alpha
TEA026449.1	K10956	protein transport protein SEC61 subunit alpha
TEA001167.1	K10960	geranylgeranyl reductase [EC:1.3.1.83]
TEA009528.1	K10960	geranylgeranyl reductase [EC:1.3.1.83]
TEA009534.1	K10960	geranylgeranyl reductase [EC:1.3.1.83]
TEA011772.1	K10960	geranylgeranyl reductase [EC:1.3.1.83]
TEA012153.1	K10960	geranylgeranyl reductase [EC:1.3.1.83]
TEA016109.1	K10960	geranylgeranyl reductase [EC:1.3.1.83]
TEA018069.1	K10960	geranylgeranyl reductase [EC:1.3.1.83]
TEA024266.1	K10960	geranylgeranyl reductase [EC:1.3.1.83]
TEA032710.1	K10960	geranylgeranyl reductase [EC:1.3.1.83]
TEA002589.1	K10999	cellulose synthase A [EC:2.4.1.12]
TEA002591.1	K10999	cellulose synthase A [EC:2.4.1.12]
TEA003410.1	K10999	cellulose synthase A [EC:2.4.1.12]
TEA010971.1	K10999	cellulose synthase A [EC:2.4.1.12]
TEA015821.1	K10999	cellulose synthase A [EC:2.4.1.12]
TEA017714.1	K10999	cellulose synthase A [EC:2.4.1.12]
TEA031419.1	K10999	cellulose synthase A [EC:2.4.1.12]
TEA031428.1	K10999	cellulose synthase A [EC:2.4.1.12]
TEA011973.1	K11000	callose synthase [EC:2.4.1.-]
TEA032697.1	K11086	small nuclear ribonucleoprotein B and B'
TEA001654.1	K11088	small nuclear ribonucleoprotein D3
TEA011869.1	K11092	U2 small nuclear ribonucleoprotein A'
TEA029751.1	K11109	protection of telomeres protein 1
TEA025601.1	K11128	H/ACA ribonucleoprotein complex subunit 1
TEA022184.1	K11129	H/ACA ribonucleoprotein complex subunit 2
TEA001837.1	K11131	H/ACA ribonucleoprotein complex subunit 4 [EC:5.4.99.-]
TEA001838.1	K11131	H/ACA ribonucleoprotein complex subunit 4 [EC:5.4.99.-]
TEA020176.1	K11153	retinol dehydrogenase 12 [EC:1.1.1.300]
TEA025281.1	K11153	retinol dehydrogenase 12 [EC:1.1.1.300]
TEA020917.1	K11188	peroxiredoxin 6, 1-Cys peroxiredoxin [EC:1.11.1.7 1.11.1.15 3.1.1.-]
TEA032891.1	K11247	endophilin-A
TEA010594.1	K11251	histone H2A
TEA013239.1	K11251	histone H2A
TEA022131.1	K11251	histone H2A
TEA022107.1	K11252	histone H2B
TEA000421.1	K11253	histone H3
TEA003290.1	K11253	histone H3
TEA004276.1	K11253	histone H3
TEA016530.1	K11253	histone H3
TEA016544.1	K11253	histone H3
TEA025523.1	K11253	histone H3
TEA027568.1	K11253	histone H3
TEA028200.1	K11253	histone H3
TEA029661.1	K11253	histone H3
TEA032511.1	K11253	histone H3
TEA016782.1	K11262	acetyl-CoA carboxylase / biotin carboxylase 1 [EC:6.4.1.2 6.3.4.14]
TEA021261.1	K11262	acetyl-CoA carboxylase / biotin carboxylase 1 [EC:6.4.1.2 6.3.4.14]
TEA005225.1	K11275	histone H1/5
TEA022029.1	K11275	histone H1/5
TEA022961.1	K11275	histone H1/5
TEA008678.1	K11276	nucleophosmin 1
TEA022133.1	K11276	nucleophosmin 1
TEA024494.1	K11276	nucleophosmin 1
TEA031067.1	K11276	nucleophosmin 1
TEA033281.1	K11276	nucleophosmin 1
TEA028073.1	K11290	template-activating factor I
TEA010666.1	K11294	nucleolin
TEA027579.1	K11294	nucleolin
TEA033866.1	K11294	nucleolin
TEA009507.1	K11303	histone acetyltransferase 1 [EC:2.3.1.48]
TEA002116.1	K11323	histone arginine demethylase JMJD6 [EC:1.14.11.-]
TEA008678.1	K11323	histone arginine demethylase JMJD6 [EC:1.14.11.-]
TEA012252.1	K11323	histone arginine demethylase JMJD6 [EC:1.14.11.-]
TEA015413.1	K11323	histone arginine demethylase JMJD6 [EC:1.14.11.-]
TEA018931.1	K11323	histone arginine demethylase JMJD6 [EC:1.14.11.-]
TEA022704.1	K11323	histone arginine demethylase JMJD6 [EC:1.14.11.-]
[truncated: 1,247 more rows]

## Sheet: Table S3
Gene ID	Gene name	L1 (TPM)	L2 (TPM)	L3 (TPM)	L4 (TPM)	L5 (TPM)	L6 (TPM)	S1 (TPM)	S2 (TPM)	S3 (TPM)	S4 (TPM)		FL1 (TPM)	FL2 (TPM)	FL3 (TPM)	FL4 (TPM)	FL5 (TPM)	FL6 (TPM)	Receptacle (TPM)	Stamen (TPM)	Petal (TPM)
[truncated: 223 more rows]

[truncated: 1 more sheets: Table S4]
